# Supplementary material for: Identification of alternative splicing events related to fatty liver formation in duck using full-length transcripts
Source: BMC Genomics. 2023 Mar 1;24:92. doi: 10.1186/s12864-023-09160-4 (PMC9976415; doi:10.1186/s12864-023-09160-4)
Supplement: Supplementary file 1 — Additional file 1. [file 12864_2023_9160_MOESM1_ESM.xlsx]

## Sheet: Table S1
Table S1 Differentially expressed transcripts identified using full-length RNA profiling and RNA-seq in overfed and control ducks.
target_id	Class	prefer_name	pval	qval	C14	C4	C18	C48	C50	T14	T4	T18	T48	T50	tendency
TCONS_00000215	Coding	RNase H	0.00298786	0.166227	1.25632	0.708721	0.0668776	0.569985	1.15856	0.0632625	0	0.0589537	0.226698	0	down
TCONS_00012702	Coding	Reverse transcriptase (RNA-dependent DNA polymerase)	0.00465771	0.197737	6.7924	5.68865	5.55042	4.98458	6.73597	4.01551	3.57981	4.59931	6.03312	4.24956	down
TCONS_00003274	Coding	Epidermal differentiation-specific protein-like	0.00795106	0.242291	126.911	398.921	153.201	77.6186	167.97	91.8473	84.5917	40.7781	19.5716	57.6792	down
TCONS_00014701	Coding	protein localization to centrosome	0.00401928	0.185947	1.12206	0.330942	0.729059	0.0767264	0.764191	0.117343	1.12e-07	2.66e-09	8.06e-07	0	down
TCONS_00014756	Coding	Centromere kinetochore component CENP-T histone fold	0.0016433	0.130285	3.91994	2.33021	2.11903	2.30785	0.454866	13.2986	8.29803	7.62876	9.70639	5.55563	up
TCONS_00014758	Coding	Centromere kinetochore component CENP-T histone fold	0.000941708	0.103726	2.41518	0.401453	1.29426	0.809909	1.67136	11.3143	4.23382	6.81735	2.95274	6.24562	up
TCONS_00014759	Coding	Centromere kinetochore component CENP-T histone fold	0.0010587	0.109836	7.53598	5.73721	6.13668	5.07306	5.13909	15.1399	10.0079	8.15322	15.5534	10.0725	up
TCONS_00016584	Coding	Ribonuclease H protein	0.00781331	0.239483	3.31948	2.85075	3.76847	2.95988	3.65221	4.25369	4.2293	4.04372	5.84387	7.86785	up
TCONS_00007530	Coding	Reverse transcriptase thumb domain	0.000667769	0.090666	0.2845	0.27034	0.192822	0.16489	0.182124	0.458698	0.590386	0.870804	0.834305	1.97222	up
TCONS_00018411	Coding	Seminal vesicle autoantigen (SVA)	0.00199137	0.14022	0.420629	0.680201	0.391402	0.183677	1.42889	0	0.362174	3.32e-08	0	0	down
TCONS_00009122	Coding	Solute carrier organic anion transporter family, member	0.00377144	0.182769	30.5922	27.0495	27.1028	22.2344	26.6388	16.4534	26.2329	17.7095	21.0024	16.1089	down
TCONS_00009123	Coding	Solute carrier organic anion transporter family, member	0.00610445	0.216921	11.2307	7.3468	5.37616	7.05716	8.26141	4.57084	3.34283	6.43682	3.49989	5.34098	down
TCONS_00018518	Coding	Solute carrier organic anion transporter family, member	0.000115129	0.046284	38.9072	26.6593	23.225	31.1344	25.5432	13.6385	14.8293	15.4018	19.7649	13.6391	down
TCONS_00019373	Coding	Centromere kinetochore component CENP-T histone fold	0.00169685	0.131859	1.94667	0.515859	0.70906	0.604772	1.83035	17.0808	4.29578	2.76055	2.98724	6.93229	up
TCONS_00019375	Coding	Centromere kinetochore component CENP-T histone fold	0.00104116	0.109149	6.32509	3.59582	3.92644	4.21818	3.37112	14.4965	7.41258	13.717	28.8367	51.2899	up
TCONS_00010225	Coding	Centromere kinetochore component CENP-T histone fold	0.000208728	0.0577838	14.065	7.75728	10.5133	6.93068	13.6393	55.4936	30.0069	20.4702	31.4568	30.6559	up
TCONS_00019380	Coding	Centromere kinetochore component CENP-T histone fold	7.02e-05	0.0391296	30.173	21.4042	18.2427	16.9595	19.2274	103.869	74.4055	49.4377	47.5262	74.306	up
TCONS_00010226	Coding	Centromere kinetochore component CENP-T histone fold	0.00046046	0.0782252	4.08372	0.499957	1.70256	1.22197	1.95823	18.013	7.35487	9.96583	5.53127	10.7026	up
TCONS_00010766	Coding	Ribonuclease H protein	0.00545572	0.209813	2.54862	3.60819	2.01582	1.72386	3.34303	0.841432	1.91125	1.10092	2.26636	0.726614	down
TCONS_00010767	Coding	Ribonuclease H protein	0.00338644	0.17543	2.99941	5.20685	2.78292	2.49899	3.40779	1.1731	2.22226	1.46858	2.96039	1.00832	down
TCONS_00019907	Coding	Ribonuclease H protein	0.00712417	0.229363	1.79422	3.08412	1.60714	1.68468	2.85575	0.973622	1.66553	1.15833	1.88643	0.841929	down
TCONS_00028428	Coding	Acyl-CoA dehydrogenase, N-terminal domain	8.45e-07	0.00464102	64.4624	55.3806	47.6323	55.0732	62.054	24.48	23.286	24.7977	33.2188	29.1822	down
TCONS_00023422	Coding	Ribonuclease H protein	0.000807786	0.098537	0.0102171	0.0457119	0.00860701	0.0262621	0	0.589464	0.188586	0.133213	0.341258	0.167192	up
TCONS_00042425	Coding	Reverse transcriptase (RNA-dependent DNA polymerase)	0.00819965	0.244752	0.550569	0.264591	0.180822	0.224576	0.316171	1.00523	0.567423	1.00023	0.833132	2.4686	up
TCONS_00036809	Coding	zinc finger protein	0.00725293	0.230877	4.42586	2.99867	2.93089	3.45549	3.66536	2.0276	1.73464	2.71281	3.07901	3.04549	down
TCONS_00038298	Coding	Si dkey-16j16.4	0.000258119	0.0631394	8.54692	8.21729	7.21562	4.80167	8.00683	12.1076	13.2555	19.2339	18.4533	10.7716	up
TCONS_00038299	Coding	Si dkey-16j16.4	0.00205093	0.14144	5.39037	4.057	10.8853	5.90812	4.54857	11.6157	10.575	22.0208	22.4639	10.886	up
TCONS_00038608	Coding	Belongs to the sulfotransferase 1 family	0.00723678	0.230877	13.3468	15.9158	11.0084	15.473	12.1946	8.01673	3.9947	10.2876	9.9537	2.30991	down
TCONS_00043946	Coding	Belongs to the sulfotransferase 1 family	0.0013995	0.122011	62.6969	78.0231	63.1295	73.5814	70.822	38.3689	23.5249	40.0872	48.3215	13.0289	down
TCONS_00043948	Coding	Belongs to the sulfotransferase 1 family	0.00179747	0.135123	116.403	141.842	108.986	124.468	134.979	58.4115	65.3265	65.608	90.1589	23.4378	down
TCONS_00044215	Coding	Armadillo-like	0.00629726	0.218899	0.0275929	0.0505501	0.0472925	0.0354464	0.0249761	0.220286	0.305918	0.425523	0.693037	0.206163	up
TCONS_00039823	Coding	cytochrome P450	0.000396468	0.0736124	89.4393	145.787	121.679	94.3798	179.148	33.5759	73.8727	31.5663	62.7912	55.3217	down
TCONS_00039825	Coding	cytochrome P450	0.00080728	0.098537	134.438	209.147	251.277	182.715	305.823	64.0352	126.624	67.1488	121.452	109.555	down
TCONS_00045135	Coding	cytochrome P450	0.0077601	0.23875	0.203058	1.19869	1.56781	0.59344	1.82281	0	0	0	0.649163	0.225126	down
TCONS_00045292	Coding	Enoyl-(Acyl carrier protein) reductase	0.00418981	0.188914	42.877	50.7864	35.0099	39.4146	50.5673	43.8948	23.8507	16.4209	19.5361	23.5427	down
TCONS_00047407	Coding	alcohol dehydrogenase	0.0075359	0.235246	19.8683	3.75	3.58287	11.5374	5.35703	3.3275	1.86208	0.989383	3.02414	3.29364	down
TCONS_00049367	Coding	Ribonuclease	0.00140664	0.122011	288.948	598.753	507.28	518.87	555.45	253.045	323.026	248.484	287.9	245.903	down
TCONS_00049368	Coding	Ribonuclease	0.00570921	0.213378	406.997	1011.55	662.603	630.322	799.376	392.481	524	355.562	361.032	287.541	down
TCONS_00053988	Coding	CNH domain	0.0043787	0.192654	0	0	0	0	0.0868449	0.0185221	0.0681744	0.180989	0.391392	0.282593	up
TCONS_00067111	Coding	Aryl hydrocarbon	0.00189651	0.137781	0.434763	0.111925	0.3421	0.44965	0.0587622	0	0	0	0.086538	4.71e-08	down
TCONS_00067128	Coding	Aryl hydrocarbon	0.00690855	0.226945	11.7123	11.9764	11.2778	16.3711	14.5854	3.45539	10.4941	4.79684	11.8749	2.93146	down
TCONS_00070224	Coding	Guanine nucleotide exchange factor for Rho/Rac/Cdc42-like GTPases	0.00732215	0.231385	0.0225514	0.0852941	0.0305687	0.0104552	0	0.123566	0.15978	0.0778567	0.689994	0.207655	up
TCONS_00072863	Coding	cytochrome P450	0.00282663	0.161734	0.483669	0.849132	0.262863	0.322011	1.08865	0	0.106422	0.0449725	0.0755787	0.0833758	down
TCONS_00072866	Coding	cytochrome P450	0.00174134	0.133067	0.223096	0.22202	0.194368	0.468142	0.379986	0	5.82e-05	0	0.0533015	0.0334447	down
TCONS_00073143	Coding	methylcrotonoyl-CoA carboxylase beta chain, mitochondrial-like	0.005055	0.203612	8.04573	11.0255	9.644	9.69664	9.92463	6.689	8.04477	7.08739	7.28021	4.66892	down
TCONS_00076345	Coding	14 kDa phosphohistidine phosphatase-like	0.00807282	0.2433	22.3897	29.1054	33.0458	33.5177	22.1619	19.5957	11.8117	13.3641	28.5917	11.6042	down
TCONS_00079498	Coding	YqaJ-like viral recombinase domain	0.00414607	0.188514	4.45981	6.71995	7.27413	3.88291	6.30306	2.46585	3.54673	3.97374	2.4164	4.50706	down
TCONS_00077878	Coding	-	0.00286535	0.162701	26.8825	24.5557	17.2614	16.8962	14.9519	27.6926	27.8477	30.4444	44.4826	30.007	up
TCONS_00080973	Coding	-	0.00338936	0.17543	5.4836	0.338075	12.6715	14.8907	4.65981	0.545756	0.428202	0.167136	0.75559	0.310098	down
TCONS_00082308	Coding	Forty-two-three protein	0.00135958	0.120834	13.7539	10.1142	8.8816	10.1942	9.97969	17.4966	12.8493	16.4645	26.7447	15.9756	up
TCONS_00091935	Coding	LON peptidase N-terminal domain and RING finger protein	0.00877019	0.250981	112.419	40.3184	13.8755	41.6963	48.5591	84.7344	132.601	234.108	325.486	72.3031	up
TCONS_00094550	Coding	Lamin Tail Domain	0.000572221	0.0839838	0.306555	0.209102	0.261637	0.268721	0.163542	0.544176	1.63535	1.89873	0.626062	1.82044	up
TCONS_00098360	Coding	Putative death-receptor fusion protein (DUF2428)	0.00879978	0.251286	7.82e-05	0	2.36e-05	0.253369	0.6837	0.850842	0.624438	0.871892	0.573617	0.862257	up
TCONS_00098707	Coding	Reverse transcriptase (RNA-dependent DNA polymerase)	0.000413956	0.07553	1.31111	1.95751	0.668783	1.41685	1.77967	3.54751	3.04881	4.89623	4.27389	9.64263	up
TCONS_00098844	Coding	Solute carrier family 2 (facilitated glucose transporter), member	0.00276193	0.16078	0.32771	0	0	0	0	0.664033	1.63778	0.0221971	2.31774	1.69898	up
TCONS_00110226	Coding	Saposin (B) Domains	0.0010989	0.110175	73.5774	99.597	74.5929	51.059	61.7882	37.4427	32.8795	32.8775	20.419	10.6098	down
TCONS_00111561	Coding	fatty acid-binding protein	0.00132357	0.119748	5933.05	6577.41	5510.58	5076.76	7169.73	2987.01	3030.33	1956.39	1271.79	575.018	down
TCONS_00114273	Coding	T cell receptor delta constant	0.00820601	0.244752	3.32257	4.11441	3.73025	1.62601	2.79665	2.26181	0.779096	2.06612	0.80362	1.1072	down
TCONS_00116814	Coding	39S ribosomal protein L52	0.00666971	0.223833	169.836	160.413	127.071	120.214	129.848	126.781	93.2545	75.3542	40.5701	64.4946	down
TCONS_00118016	Coding	hypothetical protein	0.000173743	0.0542903	531.095	478.528	534.134	404.947	435.447	1769.91	1114.7	1049.64	929.409	974.732	up
TCONS_00118167	Coding	Cytolysin Src-1-like	0.00348433	0.177214	0.796428	0.879606	0.550376	0.699289	1.66494	0.0911998	0.489114	0	0.0962825	0.0453016	down
TCONS_00124608	Coding	viral entry into host cell via endocytosis followed by membrane fusion with the endosome membrane	0.00251273	0.152971	0.00372454	0	0.02558	0.601119	0.0332031	0.422154	0.756754	0.829848	0.966034	1.65428	up
TCONS_00120722	Coding	Ribonuclease H protein	0.00407497	0.187085	0.0566896	0	0	0.0664142	0.152949	0.378897	0.414046	0.423477	0.224908	0.42694	up
TCONS_00120950	Coding	Reverse transcriptase (RNA-dependent DNA polymerase)	0.00643824	0.220735	2.50251	4.07247	1.78333	2.07791	2.67625	0.519911	2.86724	0.79843	0.424117	0.87124	down
TCONS_00120954	Coding	Reverse transcriptase (RNA-dependent DNA polymerase)	0.00376093	0.182769	0.950509	3.14731	1.1749	1.02869	2.04461	0.253251	0.710502	0.928794	0.252669	0.0990353	down
TCONS_00120993	Coding	Reverse transcriptase (RNA-dependent DNA polymerase)	0.00845646	0.246973	74.68	68.1189	88.691	84.9882	118.023	60.0547	51.4336	35.9572	72.5303	73.2145	down
TCONS_00003390	Coding	Alpha-2-Macroglobulin	0.00305173	0.167961	0.228532	0.246367	0.081642	0.285718	0.230648	0	0	0	0.096648	0	down
TCONS_00003300	Coding	Seminal vesicle autoantigen (SVA)	0.00993332	0.264271	0.0366509	0.395294	0.149938	0.55717	0.320369	0	0.416176	0	0	0	down
TCONS_00003309	Coding	Seminal vesicle autoantigen (SVA)	0.00112955	0.110982	0.912601	1.18949	1.18616	1.42943	3.17192	0	0.211209	0.112993	0	0.225318	down
TCONS_00003310	Coding	Seminal vesicle autoantigen (SVA)	0.00753055	0.235238	1.7063	3.60214	1.25902	3.08948	7.7672	0.168211	1.85991	0.973204	0.996344	0.379987	down
TCONS_00114637	Coding	alpha-2-macroglobulin-like	0.00135979	0.120834	1.52522	0	0	0	0	0.251696	5.90185	10.3708	3.78659	11.4479	up
TCONS_00115130	Coding	alpha-2-macroglobulin-like	0.00206156	0.14144	0.207715	0.18217	0.294012	0.297164	0.194112	0	0	0	0.226558	0	down
TCONS_00104349	Coding	apoptosis antagonizing transcription factor	0.00618747	0.217536	1.62567	3.11329	2.06375	1.81289	2.35166	1.56524	1.64174	1.50371	1.19925	1.05902	down
TCONS_00119645	Coding	ATP-binding cassette sub-family A	0.00263614	0.156444	0	0.000452991	0	0.0403967	0	0.576925	0.0187911	0.123368	0.0783117	0.381063	up
TCONS_00123850	Coding	ATP-binding cassette sub-family A	0.00503103	0.203612	1.19e-05	0.00543776	1.11868	4.57e-08	0.00293487	0.664213	0.347906	3.2575	0.78891	2.2816	up
TCONS_00123863	Coding	ATP-binding cassette sub-family A	0.00440633	0.193094	0	0	0	0	0.115211	0.12769	0.256708	0.271398	0.199733	0.270944	up
TCONS_00075900	Coding	Retinal-specific ATP-binding cassette transporter	0.00941913	0.260391	0.553751	0	0	0.197935	0.0989931	1.13172	1.00685	2.62378	1.57952	0.18133	up
TCONS_00102045	Coding	ATP-binding cassette sub-family A member	0.0031212	0.168885	0.160414	0.327287	0.631513	0.803418	0.369293	0.143324	1.75e-05	0	0.147997	2.26e-10	down
TCONS_00024463	Coding	Multidrug resistance protein	0.00553805	0.210555	0.1488	0.224344	0.109181	0.142328	0.344728	0.389302	0.68178	0.289868	1.00367	3.08802	up
TCONS_00099204	Coding	translation activator activity	0.00291319	0.163252	12.7814	13.2693	10.0331	11.827	13.4309	14.0653	19.3143	23.4307	23.4693	16.8421	up
TCONS_00062262	Coding	ATP-binding cassette, sub-family G	1.55e-05	0.0188358	29.1552	27.1828	38.8097	28.8628	38.4237	17.3062	16.2465	15.9333	17.2818	14.6868	down
TCONS_00064999	Coding	ATP-binding cassette, sub-family G	9.12e-05	0.0426106	9.51378	6.51926	12.8164	9.18149	12.0237	3.58339	4.35658	4.76854	3.74339	5.17828	down
TCONS_00105558	Coding	Alpha beta hydrolase domain-containing protein 11	0.00760813	0.236401	4.51543	3.29093	6.06087	4.97261	7.14457	3.56714	1.44796	1.83785	0.959282	4.26559	down
TCONS_00089879	Coding	Alpha beta hydrolase domain-containing protein	0.000526409	0.0838589	96.4278	100.511	89.5993	83.5576	68.6294	57.0934	53.5587	49.0369	73.4389	38.0618	down
TCONS_00105740	Coding	Abhydrolase domain-containing protein 15	0.000752714	0.0951292	12.1757	9.67342	11.5956	11.2851	7.68054	5.4133	5.29184	7.78398	7.361	7.6825	down
TCONS_00114515	Coding	ABI gene family member 3	0.00448041	0.194976	2.81729	4.17537	3.51616	1.9803	4.68828	0.88827	2.11676	1.52053	2.67957	1.81109	down
TCONS_00066595	Coding	LIM protein 1	0.00634737	0.220029	1.68e-10	0	0.180504	0.376709	0	0.532701	0.387036	0.49072	0.773073	0.596069	up
TCONS_00105857	Coding	acetyl-CoA carboxylase	0.00505631	0.203612	0.103676	0.0712703	0.0829562	0.591877	0.124729	4.72809	1.32064	0.327562	0.485664	1.42865	up
TCONS_00031034	Coding	Binds medium- and long-chain acyl-CoA esters	0.00149543	0.125703	7.56675	7.09652	6.56426	4.46449	10.7159	2.35e-06	2.46e-07	4.13437	5.28e-08	0.744507	down
TCONS_00114382	Coding	ATP-citrate synthase	0.00841985	0.246542	0.107783	0.444324	0.560406	0.478263	0.562136	0.0749525	2.44e-08	0.00439942	0.522838	0.00996937	down
TCONS_00122257	Coding	Belongs to the aconitase IPM isomerase family	0.00287411	0.162813	14.8942	10.8305	10.7518	9.13812	9.13389	5.08615	4.73733	8.79831	5.68396	1.99187	down
TCONS_00102326	Coding	Peroxisomal acyl-coenzyme A oxidase 1	0.00564827	0.212412	0	0.363036	0.139306	0	0	0.35771	0.661806	0.315774	0.561398	0.8879	up
TCONS_00049053	Coding	acyl-CoA synthetase long-chain family member 1	0.00028816	0.0667094	0.530076	1.1691	0.359921	0.365759	0.435979	0	0	0	0	0	down
TCONS_00049068	Coding	acyl-CoA synthetase long-chain family member 1	0.00387107	0.184176	50.5976	81.9862	69.8345	86.4387	81.2809	22.8728	55.0426	29.6031	59.4599	20.3491	down
TCONS_00049087	Coding	acyl-CoA synthetase long-chain family member 1	0.00611761	0.216921	127.93	253.084	157.448	188.808	238.518	98.2729	150.717	106.818	144.974	81.2453	down
TCONS_00106428	Coding	acyl-CoA synthetase short-chain family member 2	0.000253793	0.0627453	3.70147	1.60186	2.0665	1.14814	2.48256	0.250499	0.0039578	0	1.54e-09	0.199006	down
TCONS_00106434	Coding	acyl-CoA synthetase short-chain family member 2	0.00277208	0.161003	2.62143	2.4939	3.86552	3.52704	2.66292	0.841344	4.01e-06	0	0	0.869968	down
TCONS_00106435	Coding	acyl-CoA synthetase short-chain family member 2	0.00220013	0.144689	4.00406	1.03439	2.10021	2.25435	2.07061	0.970619	1.06852	1.038	0.773511	0.458501	down
TCONS_00107560	Coding	acyl-CoA synthetase short-chain family member 2	0.00952499	0.261463	0.230521	0.0753377	0.09074	0.150681	0.0478035	1.50402	0.331448	0.392838	0.341859	0.188258	up
TCONS_00094139	Coding	postsynaptic cytoskeleton organization	0.0096513	0.262177	903.062	905.871	724.73	503.521	743.726	367.686	469.766	602.643	414.533	500.622	down
TCONS_00069362	Coding	receptor	0.00182295	0.135947	1.19763	0	0	0	0.00185474	0.396889	0.489867	0.986707	1.70901	3.62673	up
TCONS_00039503	Coding	disintegrin and metalloproteinase domain-containing protein 17	0.00112848	0.110982	3.53402	2.96933	3.57287	3.37227	4.38923	6.31444	7.59723	6.24767	6.74778	5.28726	up
TCONS_00045322	Coding	Disintegrin and metalloproteinase domain-containing protein	0.00510566	0.203733	1.95444	1.4463	2.02732	1.23539	1.86359	0.724654	1.34112	1.31944	0.597147	0.523029	down
TCONS_00013252	Coding	A disintegrin and metalloproteinase with thrombospondin motifs 1	0.000220151	0.0580531	1.48583	0.742812	1.23364	1.28393	1.1857	3.44469	2.20583	3.78807	2.71524	6.52045	up
TCONS_00048406	Coding	AF4 FMR2 family, member	0.00233183	0.148262	5.49809	5.67661	5.70513	5.68734	7.34952	3.28983	1.96015	1.93937	3.37537	6.04929	down
TCONS_00101977	Coding	Catalyzes the hydrolysis of N-formyl-L-kynurenine to L- kynurenine, the second step in the kynurenine pathway of tryptophan degradation. Kynurenine may be further oxidized to nicotinic acid, NAD(H) and NADP(H). Required for elimination of toxic metabolites	0.00291243	0.163252	58.4834	54.3605	27.3098	41.6256	42.5844	80.1999	71.3417	77.7539	70.0762	65.9939	up
TCONS_00030624	Coding	arf-GAP with GTPase, ANK repeat and PH domain-containing protein 3	0.000352797	0.0718524	7.28805	6.39805	6.06855	4.42946	6.00743	9.0669	9.11819	14.7502	16.2169	8.73599	up
TCONS_00030626	Coding	arf-GAP with GTPase, ANK repeat and PH domain-containing protein 3	0.000718179	0.094059	0.936339	1.4995	0.656212	0.826502	1.38549	2.88635	3.40996	4.15597	4.19912	3.13411	up
TCONS_00108298	Coding	Belongs to the arginase family	7.66e-05	0.0399827	59.1073	65.7124	43.8316	67.4419	67.2881	96.8478	122.426	157.212	247.436	135.312	up
TCONS_00031304	Coding	Belongs to the sterol desaturase family	0.000375991	0.0726145	1.45286	0.483636	0.625142	1.26053	0.679534	9.03681	5.26504	9.86081	2.28846	4.85272	up
TCONS_00038569	Coding	Belongs to the serpin family	0.00889485	0.252137	8.52225	4.39531	9.59869	6.45552	4.61837	15.9941	9.61945	12.1084	10.0946	12.9521	up
TCONS_00078801	Coding	aminotransferase	0.00105054	0.109636	25.2643	33.6415	34.4001	17.6745	31.4138	7.48904	16.4471	9.04544	10.5778	2.88788	down
TCONS_00056550	Coding	Activator of 90 kDa heat shock protein ATPase homolog 1	0.00641651	0.22072	71.4401	65.1399	52.9247	57.9938	57.6107	93.9682	77.1145	82.681	114.795	81.3303	up
TCONS_00105014	Coding	anchor protein 1	0.00350638	0.17744	0.117995	0.326179	0.186738	0.18918	0.18033	0.479788	0.676859	0.713598	1.27644	0.96076	up
TCONS_00117030	Coding	anchor protein 8-like	0.00127658	0.118751	7.3447	6.30065	6.85466	5.23813	6.85926	2.5777	3.14038	5.3531	6.07797	3.38708	down
TCONS_00009685	Coding	aldo-keto reductase family 1, member D1	0.00363182	0.179855	1.594	0.996211	1.44458	0.67954	0.606536	0.498271	0.566667	0.228096	0.52695	0.482848	down
TCONS_00009686	Coding	aldo-keto reductase family 1, member D1	0.00382744	0.183368	357.346	499.132	345.195	349.919	315.946	159.742	307.706	79.8347	243.844	135.519	down
TCONS_00108643	Coding	Aldo/keto reductase family	0.000633173	0.0881713	85.6251	79.9471	80.7319	49.6392	101.918	125.265	131.064	135.18	285.04	167.885	up
TCONS_00046057	Coding	Serum albumin	0.000129217	0.0490308	14.3715	14.0786	13.4788	12.1971	17.7026	9.15909	5.74727	8.09103	8.39472	7.48082	down
TCONS_00046069	Coding	Serum albumin	0.00658442	0.222198	5.32445	12.5037	7.78561	8.39663	9.87441	6.11925	5.05364	4.91232	6.20984	5.22714	down
TCONS_00046104	Coding	Serum albumin	0.00682229	0.225755	12.7194	16.2275	14.3853	16.1331	22.0797	7.54804	13.635	7.30919	13.3175	11.7785	down
TCONS_00046110	Coding	Serum albumin	0.00396012	0.185872	21.5351	31.2477	25.4959	27.6265	31.1275	18.3515	17.9259	16.2482	24.1791	21.1201	down
TCONS_00046115	Coding	Serum albumin	0.00864052	0.249318	1.16895	1.46361	0.889052	0.433055	1.41497	0.924591	0	0	0	0.436277	down
TCONS_00046127	Coding	Serum albumin	0.00187111	0.13773	9.18689	13.3216	10.41	10.0525	12.6604	7.68412	6.37717	4.45284	9.52177	6.13992	down
TCONS_00046129	Coding	Serum albumin	0.00351401	0.177527	17.453	24.8664	17.3199	19.3915	23.1945	16.2625	12.7793	15.4612	14.7711	11.7913	down
TCONS_00046153	Coding	Serum albumin	0.00164632	0.130285	25.3145	40.2675	35.0978	32.9008	38.9864	24.6879	18.1243	17.2173	23.775	28.5302	down
TCONS_00046165	Coding	Serum albumin	0.00750745	0.234675	14.4807	34.4679	22.4101	18.0472	25.8148	15.4219	15.3303	12.2995	15.5328	12.9703	down
TCONS_00046171	Coding	Serum albumin	0.00586077	0.214933	3.94353	12.2948	9.19494	7.66805	10.0158	3.9473	3.73135	2.50231	6.42396	4.33718	down
TCONS_00046200	Coding	Serum albumin	0.00348219	0.177214	20.4148	35.4231	29.3085	17.4747	34.6812	8.32243	18.2601	14.1295	21.5141	9.99279	down
TCONS_00046204	Coding	Serum albumin	0.00464861	0.197713	2.25841	5.49631	6.75871	6.22142	2.71881	0.538705	0.00270163	3.34261	0	0.173073	down
TCONS_00046225	Coding	Serum albumin	0.00716793	0.229679	2.53835	6.31271	3.03504	2.35478	2.68311	2.12362	1.71392	0.768122	1.56389	0.547643	down
TCONS_00046231	Coding	Serum albumin	0.00302445	0.167205	6.87414	12.9383	8.56725	10.9832	10.3367	5.98595	5.41382	5.59758	5.64809	7.54108	down
TCONS_00046250	Coding	Serum albumin	0.00221965	0.145147	7.21376	10.593	8.44754	6.5675	13.0522	4.61422	5.60346	6.92049	4.08306	4.71704	down
TCONS_00046287	Coding	Serum albumin	0.0053233	0.207499	3.40507	8.75159	2.69495	4.24026	6.63144	2.41621	1.2391	0.829803	3.11963	2.72506	down
TCONS_00046296	Coding	Serum albumin	0.00499913	0.203612	13.0119	20.9454	17.1752	14.627	20.139	11.3178	10.4957	11.2972	14.4156	12.0847	down
TCONS_00046301	Coding	Serum albumin	0.00868763	0.24978	3.74927	5.2527	2.25332	4.52838	3.71837	2.59494	1.74009	1.11934	2.72949	0.838312	down
TCONS_00046307	Coding	Serum albumin	0.0056519	0.212412	19.5327	29.5914	20.3077	18.254	25.935	16.6704	13.6736	14.7843	22.584	14.202	down
TCONS_00046332	Coding	Serum albumin	0.0082255	0.244752	1336.06	1327.9	1395.16	1133.97	1922.78	496.762	528.45	1328.4	983.611	612.856	down
TCONS_00050452	Coding	Serum albumin	0.00965181	0.262177	7.76568	14.0206	6.42468	5.44462	10.2928	4.86612	5.08918	5.06971	7.32696	5.11917	down
TCONS_00050456	Coding	Serum albumin	0.00708295	0.229136	8.35016	10.3808	6.63114	4.25847	8.10877	2.78553	5.36179	3.57799	7.00241	3.72589	down
TCONS_00050460	Coding	Serum albumin	0.00729377	0.231014	7.56036	12.2666	9.68646	8.60486	8.27874	2.4389	5.81344	3.7021	7.84205	7.6746	down
TCONS_00050468	Coding	Serum albumin	0.00345226	0.176359	15.58	26.166	25.7493	20.3928	17.5293	15.353	10.9322	9.76086	17.532	13.1721	down
TCONS_00050483	Coding	Serum albumin	0.00467513	0.197931	3.58958	5.79385	4.02	3.63353	6.77146	3.25595	3.07582	1.77021	2.37378	1.09732	down
TCONS_00050487	Coding	Serum albumin	0.00462297	0.197167	1.39141	2.78871	2.36917	1.43316	2.0529	1.02084	0.854347	1.1997	1.583	0.608253	down
TCONS_00050489	Coding	Serum albumin	0.0049286	0.202524	7.39535	12.5756	9.21462	9.14948	8.41761	6.59472	6.94715	5.05368	5.68944	5.64856	down
TCONS_00050510	Coding	Serum albumin	0.00681996	0.225755	3.58889	6.90917	4.11702	3.23554	4.55066	4.10144	1.54435	1.92126	3.08761	1.67888	down
TCONS_00050521	Coding	Serum albumin	0.00240426	0.150005	13.2222	15.5602	11.9743	12.1751	14.3883	8.67175	8.09897	7.45857	11.6347	7.92855	down
TCONS_00050542	Coding	Serum albumin	0.0038961	0.184176	11.1878	24.3288	14.3865	14.7695	13.9944	11.2566	8.55702	9.74976	10.8331	8.10077	down
TCONS_00050567	Coding	Serum albumin	0.00220746	0.144881	4.36885	10.4039	6.02506	4.88956	7.74845	4.42391	3.28326	1.96368	2.95621	3.28355	down
TCONS_00050569	Coding	Serum albumin	0.006633	0.223185	0.380333	3.52134	1.38209	1.22064	1.48588	0.592903	0	0.371992	0	0.175561	down
TCONS_00050601	Coding	Serum albumin	0.00448005	0.194976	6.79576	15.8728	9.89077	5.5953	9.58636	4.57383	3.20169	6.16318	6.49091	3.46007	down
TCONS_00050607	Coding	Serum albumin	0.00578425	0.214277	4.82506	7.78006	5.77043	5.79372	7.36238	3.92254	2.20106	5.1852	2.99631	4.53464	down
TCONS_00050614	Coding	Serum albumin	0.00493693	0.202524	15.9509	27.5934	13.2417	17.347	19.1681	14.1051	10.6852	10.818	15.4142	10.9612	down
TCONS_00050622	Coding	Serum albumin	0.00245493	0.151936	8.16028	7.44924	5.80365	6.58104	5.70153	6.20442	1.68661	3.67796	2.83951	3.42973	down
TCONS_00050626	Coding	Serum albumin	0.00557671	0.211503	6.43213	12.6288	7.20383	5.99418	6.36798	5.38266	2.78439	3.98719	6.22926	2.12532	down
TCONS_00050633	Coding	Serum albumin	0.00443742	0.194271	16.4656	25.2344	17.6964	10.6349	19.337	9.17608	10.9604	11.9882	14.6166	11.5026	down
TCONS_00050637	Coding	Serum albumin	0.00972138	0.262177	7.58012	10.93	6.68631	7.68705	12.4309	5.59913	6.58946	5.06233	7.2194	4.96958	down
TCONS_00050662	Coding	Serum albumin	4.6e-05	0.0300444	8.07259	10.0018	7.84663	14.5761	9.32825	3.54297	4.39074	3.55021	2.97174	3.6541	down
TCONS_00050689	Coding	Serum albumin	0.00507345	0.203612	74.4137	106.314	85.4912	101.176	118.94	77.0688	57.537	59.554	89.8237	71.1334	down
TCONS_00050707	Coding	Serum albumin	0.00509376	0.203715	5.49471	6.9474	5.47614	6.55685	7.58805	4.46729	1.65641	3.98872	3.73524	4.60055	down
TCONS_00050732	Coding	Serum albumin	0.000321357	0.0684652	10.179	14.4979	12.8215	11.8077	14.1305	9.61858	5.13955	4.49042	7.40031	5.07222	down
TCONS_00050741	Coding	Serum albumin	0.00576519	0.213742	7.51158	11.8817	7.75801	7.67252	10.684	5.31486	5.08648	5.32124	8.17826	5.78324	down
TCONS_00050742	Coding	Serum albumin	0.00401623	0.185947	10.0494	14.9421	15.5586	14.5813	15.0302	12.2782	6.53794	6.96574	11.1119	8.12769	down
TCONS_00050748	Coding	Serum albumin	0.00349342	0.17744	13.2963	25.7505	11.7225	20.5751	19.4837	12.1717	7.47433	10.0935	13.6472	9.92435	down
TCONS_00050779	Coding	Serum albumin	0.00814456	0.244189	5.78816	11.3406	9.23309	6.80208	8.98421	6.52247	4.65683	4.90317	6.54918	3.81666	down
TCONS_00119408	Coding	dehydrogenase 1	0.00346733	0.176738	16.1273	21.0862	18.9102	18.3101	21.0939	8.47468	7.67496	12.3902	7.54024	4.8688	down
TCONS_00119410	Coding	dehydrogenase 1	0.00056472	0.0838589	4.87738	5.71641	2.72858	3.54821	7.38844	1.73545	2.23911	2.04963	2.7741	1.14535	down
TCONS_00119417	Coding	dehydrogenase 1	0.000376922	0.0726145	210.511	240.973	165.907	196.463	259.208	153.724	97.0243	114.131	138.56	73.1303	down
TCONS_00123562	Coding	dehydrogenase 1	0.000401782	0.0740048	115.41	124.802	106.89	99.8754	139.437	88.1315	47.7034	83.4737	76.4683	50.5531	down
TCONS_00123571	Coding	dehydrogenase 1	0.00532751	0.207499	96.3678	62.4905	69.1484	83.5782	88.806	52.5072	23.9918	8.46237	23.4406	26.9128	down
TCONS_00022513	Coding	Alpha-1,3 1,6-mannosyltransferase	0.000216449	0.0578433	13.3014	9.52736	9.5378	13.6145	11.7172	5.42897	6.09612	7.59744	6.62197	8.32482	down
TCONS_00096090	Coding	RNA demethylase	0.0013707	0.120834	7.69654	6.97533	6.22402	8.93431	6.77958	10.9438	10.9223	13.0357	15.2293	11.0983	up
TCONS_00096094	Coding	RNA demethylase	0.000304006	0.0668284	15.9809	12.7043	11.4346	12.3506	10.7774	18.4477	19.3523	28.131	25.9163	19.5895	up
TCONS_00101415	Coding	Alpha-1-microglobulin bikunin precursor	0.00934132	0.259536	0.234618	0.645226	0.369666	0.206518	0.574892	0.378915	0	0	0	0	down
TCONS_00004629	Coding	Amidohydrolase domain containing 1	0.00284921	0.162525	35.0818	89.2864	51.5521	48.1713	69.2907	17.4211	36.4195	19.5726	42.0373	26.7262	down
TCONS_00014695	Coding	Amidohydrolase domain containing 1	0.00843418	0.246542	15.9588	41.5122	20.1175	30.5611	27.9708	7.82598	17.2278	11.1052	24.5027	8.4656	down
TCONS_00071827	Coding	Pancreatic alpha-amylase-like	0.00395027	0.185668	217.136	146.973	131.022	145.11	158.81	232.849	286.503	379.988	313.194	185.053	up
TCONS_00071829	Coding	Pancreatic alpha-amylase-like	1.15e-06	0.00464102	3.1406	2.16557	1.59839	2.84051	2.14714	7.31649	11.4072	14.7881	14.8024	8.64409	up
TCONS_00098654	Coding	complex subunit 7	0.00366297	0.18054	5.32543	3.61648	4.47597	3.73819	3.17155	1.84507	2.05522	2.70381	3.02203	3.12317	down
TCONS_00064591	Coding	Domain present in ZO-1 and Unc5-like netrin receptors	0.001341	0.120383	0.153127	0.033074	0.13217	0	0	0.427418	0.328233	0.698129	0.584582	1.76695	up
TCONS_00022754	Coding	ankyrin repeat	0.00140299	0.122011	7.60716	5.75496	6.30142	5.37048	5.45031	13.8687	8.7074	8.34355	12.2391	8.92398	up
TCONS_00059357	Coding	Dimerisation domain of Ca+-activated chloride-channel, anoctamin	0.00034479	0.0711622	0	0	0	0	0	0.308214	0.166944	0.417954	0.122039	0.117487	up
TCONS_00116065	Coding	Acidic leucine-rich nuclear phosphoprotein 32 family member	0.000930237	0.103631	17.9577	15.7555	14.2004	11.4511	15.2613	9.86694	9.97276	11.857	10.6108	9.46474	down
TCONS_00025474	Coding	Acyloxyacyl hydrolase	0.00544858	0.209813	0.316532	0.287394	0.425812	0.176123	0.320538	0.0844594	0.0988836	0.0758364	0.0426075	0	down
TCONS_00025475	Coding	Acyloxyacyl hydrolase	0.00693084	0.227253	9.69957	9.22031	9.68558	4.92523	7.60914	2.84785	4.78042	4.29313	0.462248	1.0111	down
TCONS_00096856	Coding	clathrin coat assembly	0.00057087	0.0839838	19.1409	21.0654	15.4413	19.239	19.9679	26.2823	27.4258	36.0763	41.2303	27.4272	up
TCONS_00098187	Coding	clathrin coat assembly	0.000311618	0.0670079	21.049	20.6761	18.8373	16.1815	15.7873	28.7042	26.7101	41.4126	38.8151	27.6581	up
TCONS_00109909	Coding	AP-3 complex subunit mu-2	0.000456521	0.0781699	3.49546	4.76843	4.21	4.51914	5.13456	5.65339	9.26091	11.0349	13.6881	12.6031	up
TCONS_00089756	Coding	Dienelactone hydrolase family	8.87e-05	0.0422862	1.2214	0.222531	0.447866	0.779575	0.558827	0	0	0	1.36e-06	0.0263	down
TCONS_00089760	Coding	Dienelactone hydrolase family	0.00568059	0.212824	12.648	16.7744	16.8632	16.8988	18.65	13.7807	6.08069	10.8843	13.5868	6.25017	down
TCONS_00112343	Coding	amyloid beta (A4) precursor-like protein 2	0.00504167	0.203612	34.4638	23.3426	18.9226	18.0871	18.9263	4.22597	5.39457	0.00220596	0.391202	4.37624	down
TCONS_00112701	Coding	negative regulation of cholesterol transporter activity	0.00336133	0.17543	1.33241	2.56943	6.80605	2.37	4.42814	7.56328	10.6603	11.6503	9.43578	34.7934	up
TCONS_00103547	Coding	beta-2-glycoprotein	0.00646731	0.220735	56.7334	129.377	118.217	200.749	139.658	270.994	191.899	542.19	339.424	243.909	up
TCONS_00124211	Coding	Aprataxin isoform X1	9.83e-05	0.0439681	28.9213	29.8897	25.1512	26.2782	25.501	47.4382	36.5129	51.6417	57.3797	54.1547	up
TCONS_00000611	Coding	arf-GAP with Rho-GAP domain, ANK repeat and PH domain-containing protein	0.000233567	0.060005	2.52567	3.12484	3.35395	1.52607	3.19142	1.26094	1.26462	1.2213	1.44908	1.33748	down
TCONS_00020443	Coding	ADP-ribosylation factor 1	0.00680278	0.225755	5.60808	3.04173	4.57017	4.75343	6.07919	3.2104	1.9277	2.92069	3.76502	3.09373	down
TCONS_00020447	Coding	ADP-ribosylation factor 1	0.000363199	0.0722061	0.0753595	0.259014	0.140682	0.114227	0.185902	1.92067	1.40725	0.376916	0.863071	1.24616	up
TCONS_00054811	Coding	Rho GTPase-activating protein 1	0.0086446	0.249318	0.395723	0.215842	0.0511799	0.100967	0.173527	0	0	0	0	0.359351	down
TCONS_00048447	Coding	rho GTPase-activating protein	0.00415248	0.188514	0.740265	1.28421	1.29058	0.747278	1.49588	2.518	3.77542	3.32711	2.653	4.5004	up
TCONS_00048450	Coding	rho GTPase-activating protein	0.00942843	0.260391	0	0	0.0470351	0.0708016	0.154861	0.307034	0.617102	0.222642	0.267331	0.399292	up
TCONS_00007005	Coding	rho guanine nucleotide exchange factor	0.00686635	0.226423	0	7.36e-08	0	0.08233	0	0.193003	0.10294	0.0943892	0.0490083	0.240817	up
TCONS_00111459	Coding	AT-rich interactive domain-containing protein 1A	0.00582693	0.214563	0.576798	1.15619	1.75133	0.777776	2.12409	0	0.0441761	2.35e-10	0.616647	0.442096	down
TCONS_00091281	Coding	E3 ubiquitin-protein ligase ARIH2	0.00378429	0.182862	0.0679677	0.115844	0.175269	0.218717	0.0332311	0.794718	0.436173	0.480691	0.552567	0.679182	up
TCONS_00099501	Coding	acetylcholine transport	0.00703536	0.228777	19.4545	27.9177	21.3106	17.0302	30.5238	18.7416	17.873	12.7288	10.8764	11.5578	down
TCONS_00087933	Coding	ADP-ribosylation factor-like protein	0.000762099	0.0951581	3.44395	4.24678	3.34738	4.0866	4.00051	4.74161	9.33255	10.3722	10.9197	6.16913	up
TCONS_00112913	Coding	Aryl hydrocarbon receptor nuclear translocator	0.000296899	0.0667094	0	0.104707	0	0	0	0.133177	1.6382	0.475143	0.51211	0.736653	up
TCONS_00112918	lncRNA	Aryl hydrocarbon receptor nuclear translocator	0.0032976	0.173441	0.182492	0.308025	0.0471181	0.241804	0.187753	0.668461	1.25195	0.424339	0.651664	0.648168	up
TCONS_00000616	Coding	Arrestin (or S-antigen), C-terminal domain	0.00037462	0.0726145	25.7595	23.7839	23.8484	17.4557	24.3184	35.2727	38.0116	33.607	50.2766	39.8902	up
TCONS_00000605	Coding	NAD(P)( )--arginine ADP-ribosyltransferase	0.00152842	0.125898	1.1139	1.56417	1.19027	0.735111	0.636403	0.268734	0.517201	0.168635	0.542617	0.361023	down
TCONS_00047094	Coding	acid ceramidase	0.00165835	0.130389	25.8364	25.0862	26.1878	21.7004	29.7403	32.0573	33.2777	39.0615	45.906	59.4743	up
TCONS_00051431	lncRNA	acid ceramidase	0.0051738	0.204743	24.4279	14.469	24.7626	15.9037	21.1673	28.4113	30.5101	26.0382	38.5395	50.1936	up
TCONS_00034383	Coding	Cyclic AMP-dependent transcription factor ATF-3	0.000484623	0.0805939	1.51181	1.93903	1.46678	1.76962	1.52486	11.5795	3.92535	4.59109	4.6194	18.7792	up
TCONS_00059984	Coding	Beclin 1-associated autophagy-related key regulator	0.00149345	0.125703	0.858908	0.779098	0.57321	0.815487	0.688377	1.71638	1.69476	1.15265	1.13855	2.2582	up
TCONS_00054150	Coding	Autophagy-related protein 2 homolog B	0.0067935	0.225755	0.846828	6.23e-05	0	0.41662	0.000262538	1.16648	1.07703	0.75925	1.88911	2.81687	up
TCONS_00075755	Coding	Cysteine protease required for the cytoplasm to vacuole transport (Cvt) and autophagy	0.00385857	0.184097	0.287723	0	0	0.0920734	0	0.353471	0.359975	0.535313	0.258003	0.444842	up
TCONS_00066983	Coding	bifunctional purine biosynthesis protein PURH	0.00050117	0.0818463	916.819	938.206	818.281	791.954	1570.95	447.203	440.073	378.101	554.623	704.639	down
TCONS_00066988	Coding	bifunctional purine biosynthesis protein PURH	0.000129179	0.0490308	390.162	507.945	403.361	431.587	687.192	235.386	246.421	169.56	316.226	219.367	down
TCONS_00066992	Coding	bifunctional purine biosynthesis protein PURH	0.00229926	0.147638	3.88138	1.61682	3.15331	1.51959	5.65779	4.42e-10	0.618248	0	0	0.828317	down
TCONS_00067002	Coding	bifunctional purine biosynthesis protein PURH	0.000395791	0.0736124	308.618	242.362	236.091	335.198	259.881	147.341	166.935	153.472	172.267	90.7082	down
TCONS_00067008	Coding	bifunctional purine biosynthesis protein PURH	0.00131172	0.119623	376.961	479.755	414.8	393.697	744.753	280.857	224.832	154.027	339.797	291.453	down
TCONS_00067014	Coding	bifunctional purine biosynthesis protein PURH	1.54e-05	0.0188358	607.337	605.322	394.373	447.091	717.011	230.21	241.542	207.252	259.69	266.406	down
TCONS_00067016	Coding	bifunctional purine biosynthesis protein PURH	0.000214043	0.0578433	896.856	1070.81	955.706	1025.05	1613.11	577.459	461.955	409.118	592.75	691.422	down
TCONS_00067017	Coding	bifunctional purine biosynthesis protein PURH	0.000504546	0.0818463	15.1733	18.079	13.7098	11.0983	23.0648	10.5947	8.16376	7.47787	8.14039	6.70542	down
TCONS_00067020	Coding	bifunctional purine biosynthesis protein PURH	2.59e-05	0.0227212	582.21	718.519	785.631	623.332	715.713	225.134	360.45	267.486	459.051	288.817	down
TCONS_00069577	Coding	bifunctional purine biosynthesis protein PURH	0.000707465	0.0937161	3.81449	7.41572	4.63768	2.74944	8.82591	18.2735	21.2541	11.4078	19.7943	10.9572	up
TCONS_00034205	Coding	Guanylate-binding protein, C-terminal domain	0.00501976	0.203612	10.8141	17.4372	7.60673	10.6092	10.2431	4.84326	7.08394	8.26525	9.11181	4.25006	down
TCONS_00003070	Coding	This is the non-catalytic component of the active enzyme, which catalyzes the hydrolysis of ATP coupled with the exchange of Na( ) and K( ) ions across the plasma membrane	0.000445558	0.0781699	55.8666	38.7036	27.4122	29.2089	40.8256	63.0071	50.279	70.4169	79.7481	68.8739	up
TCONS_00113547	Coding	ATP synthase, H transporting, mitochondrial Fo complex, subunit B1	0.0069743	0.228031	16.8439	12.6352	12.9024	9.51083	10.7457	13.396	15.542	23.8016	22.7877	20.6121	up
TCONS_00002716	Coding	Mitochondrial membrane ATP synthase (F(1)F(0) ATP synthase or Complex V) produces ATP from ADP in the presence of a proton gradient across the membrane which is generated by electron transport complexes of the respiratory chain	0.0056396	0.212321	8.9321	7.43845	3.3386	6.42727	4.84424	8.44822	13.9302	17.8346	12.9354	23.1152	up
TCONS_00007617	Coding	ATP synthase A chain	0.0098523	0.263669	119.039	178.212	226.079	31.4136	152.197	336.978	302.159	274.553	347.542	458.092	up
TCONS_00007725	Coding	ATP synthase A chain	0.00154841	0.126701	672.112	460.043	479.084	552.296	432.401	389.966	277.344	409.024	385.743	350.401	down
TCONS_00017297	Coding	ATP synthase A chain	0.00701386	0.228777	31.9999	22.5785	27.4456	35.8687	30.6586	39.1199	40.7756	49.051	43.9505	67.1072	up
TCONS_00007612	lncRNA	ATP synthase A chain	0.00959611	0.261893	405.155	514.331	348.299	488.039	370.294	186.487	322.999	160.997	291.658	433.923	down
TCONS_00017340	lncRNA	ATP synthase A chain	0.00521246	0.204743	3.32e-06	0.518034	1.99e-06	0.00570011	1.67e-08	83.6867	43.7059	71.7613	0.0231867	1.77681	up
TCONS_00010728	Coding	V-type proton ATPase subunit	0.00179065	0.134973	16.5311	13.2169	15.983	12.4561	16.9746	17.4225	20.6068	25.8287	26.8747	28.9653	up
TCONS_00017434	Coding	accessory protein 2	0.00839167	0.246542	10.5108	5.84565	15.5679	8.54854	13.1538	17.8861	17.5945	21.6145	15.4706	27.3836	up
TCONS_00072803	Coding	V-type proton ATPase 21 kDa proteolipid subunit	0.00184054	0.136804	40.5873	42.6729	43.2085	39.2892	45.4522	49.7321	66.0517	65.9853	78.3185	74.4498	up
TCONS_00013631	Coding	V-type proton ATPase catalytic subunit A	0.00141893	0.122842	0	0.0636191	0	0.0586014	0	0.502849	0.201445	0.35834	0.14371	0.473697	up
TCONS_00036680	Coding	Subunit of the peripheral V1 complex of vacuolar ATPase. Subunit C is necessary for the assembly of the catalytic sector of the enzyme and is likely to have a specific function in its catalytic activity. V-ATPase is responsible for acidifying a variety of intracellular compartments in eukaryotic cells	0.00370967	0.182065	2.4339	0.483254	1.79345	0.582395	2.51672	2.5645	4.65758	5.44015	4.43725	8.31939	up
TCONS_00033452	Coding	Antizyme inhibitor 1	0.00899594	0.253135	0.886295	0	0.802019	0	0	5.09032	3.5188	0.378697	1.25768	2.07589	up
TCONS_00037358	Coding	UDP-GlcNAc betaGal beta-1,3-N-acetylglucosaminyltransferase 2	0.00584832	0.214806	0.0947319	0.0369063	0.0690026	0.10061	0.0383561	0.679811	0.468267	0.311196	0.545367	1.04664	up
TCONS_00062843	Coding	BAG family molecular chaperone regulator 3	8.09e-07	0.00464102	4.45693	6.95445	1.97389	1.86491	3.60487	549.237	192.412	107.657	184.363	76.7808	up
TCONS_00062844	Coding	BAG family molecular chaperone regulator 3	2.06e-05	0.0217716	3.27117	6.03889	1.6434	1.42	2.74219	92.0585	83.2111	24.6732	37.7839	19.4882	up
TCONS_00065482	Coding	BAG family molecular chaperone regulator 3	0.000317864	0.0680347	0.273385	0	0.208531	0	0.0872842	18.8974	3.15829	7.81368	6.25322	0.849425	up
TCONS_00065486	Coding	BAG family molecular chaperone regulator 3	3.27e-05	0.0246259	0	0	0	0	0	6.65433	0.74953	0.893743	1.37649	2.21129	up
TCONS_00065489	Coding	BAG family molecular chaperone regulator 3	7.27e-06	0.0129185	0.0815381	0	0	0	0	6.56634	0.879847	0.712827	1.32205	1.46163	up
TCONS_00065490	Coding	BAG family molecular chaperone regulator 3	5.64e-07	0.00464102	0	0	0	0	0	9.97188	0.936312	2.08763	1.59447	0.665916	up
TCONS_00065491	Coding	BAG family molecular chaperone regulator 3	0.000985591	0.105967	0.142532	0	0.0327258	0.0402003	0.109927	3.98384	0.585697	2.09213	0.608044	0.434557	up
TCONS_00065495	Coding	BAG family molecular chaperone regulator 3	0.000187406	0.0554374	0	0	0.17113	0	0.338367	17.4907	4.73109	2.78646	1.89883	1.13382	up
TCONS_00065496	Coding	BAG family molecular chaperone regulator 3	3.67e-06	0.00772013	4.1454	2.2049	2.37037	0.85197	1.89528	249.596	69.2947	50.2458	54.1527	34.5271	up
TCONS_00058805	Coding	bromodomain adjacent to zinc finger domain	0.00378919	0.182862	1.43054	3.00914	0.914859	0.365971	1.4703	0.0121346	1.19e-06	1.55434	0	4.65e-05	down
TCONS_00103825	Coding	Bromodomain adjacent to zinc finger domain 1B	0.000538748	0.0838589	2.51583	2.22372	1.61624	1.37911	1.6812	3.49152	2.11717	3.60402	4.55659	4.0811	up
TCONS_00086481	Coding	Bardet-Biedl syndrome 2	0.00890049	0.252137	0	6.02049	1.65e-09	4.04e-07	0.591106	3.26356	2.41594	4.62904	3.08455	7.87722	up
TCONS_00014132	Coding	Apoptosis facilitator Bcl-2-like protein 14	0.00185301	0.137289	0.771871	0.0114408	0.00600059	0	0	0.499528	1.09718	0.37182	1.04112	0.849961	up
TCONS_00078668	Coding	lymphoma 6	0.00456434	0.196479	2.54713	1.37188	2.7329	0.980378	0.657975	0.579342	0.352956	0	0.172437	0	down
TCONS_00080437	Coding	lymphoma 6	0.00242771	0.150975	0.0387052	0.216064	0.204037	0	0.0715652	0.438847	1.14767	0.449176	1.17457	1.51067	up
TCONS_00035657	Coding	BCL2-associated transcription factor 1	0.00900783	0.253315	1.12907	2.59596	3.42496	1.45577	3.45388	0	0.410617	0.0138029	1.21734	0.349902	down
TCONS_00088419	Coding	Beta,beta-carotene 15,15'-monooxygenase	0.00390187	0.184261	1.82964	0.846335	0.82736	0.789626	0.786147	0	0.42056	0.39823	0	0	down
TCONS_00002301	Coding	BCL6 corepressor	0.00515676	0.204633	1.24904	1.85608	1.02405	1.79617	2.52121	0.854696	0.814855	0.87367	1.36582	0.577277	down
TCONS_00114474	Coding	Autophagy protein Apg6	0.00201632	0.140814	13.5981	11.8465	9.88514	10.7129	14.5186	18.3197	16.7294	25.0607	25.1059	14.706	up
TCONS_00091812	Coding	Bromodomain-containing protein 8	0.00109186	0.110138	3.26017	5.49756	4.68784	4.11269	5.26907	2.72532	2.51082	3.18558	3.0989	2.31621	down
TCONS_00089766	Coding	brick1, scar wave	0.00707293	0.229041	31.5438	29.2738	25.0727	20.5331	26.516	35.1739	36.076	38.1616	51.0268	33.5838	up
TCONS_00091100	Coding	brick1, scar wave	0.0046129	0.197099	8.4339	10.6621	11.0809	12.034	13.7848	12.3968	16.3135	24.3734	25.6637	25.3573	up
TCONS_00045692	Coding	ADP-ribosyl cyclase cyclic ADP-ribose hydrolase 2	0.000646078	0.0888973	7.20689	5.67556	11.3842	5.60474	9.73692	3.69103	4.0185	4.43601	4.40538	4.91424	down
TCONS_00045695	Coding	ADP-ribosyl cyclase cyclic ADP-ribose hydrolase 2	0.000311222	0.0670079	4.36622	4.54267	8.7229	4.10879	9.00066	2.29456	2.43896	2.06618	3.34989	2.14174	down
TCONS_00072888	Coding	Transcription factor	0.000129953	0.0490308	30.0989	32.2879	23.2847	26.5129	31.709	16.9646	17.1324	17.8865	24.2538	16.1006	down
TCONS_00010088	Coding	BTG family	0.00764678	0.236948	0.96369	0.910121	0.827146	1.07644	0.5241	1.96173	1.25885	1.55209	1.92817	6.43897	up
TCONS_00099256	Coding	Butyrophilin subfamily 1 member A1-like	0.00308556	0.168221	1.58964	1.09475	3.85041	1.57415	9.09898	0.0545646	0.197889	0.00443836	0.0166749	0.260719	down
TCONS_00094855	Coding	BUD31 homolog	0.00624481	0.218822	76.4579	53.5753	51.7981	54.9454	53.5224	74.2377	75.7472	102.234	120.415	70.5152	up
TCONS_00096869	Coding	UPF0454 protein C12orf49	0.00428878	0.190694	6.34271	4.19873	4.87675	3.45526	4.90284	5.48847	7.64944	8.35689	8.82678	7.50134	up
TCONS_00003251	Coding	Protein C10	0.0026906	0.158178	74.002	70.499	68.758	52.757	83.4662	44.6527	42.4957	52.8313	67.6991	46.8053	down
TCONS_00084970	Coding	protein C15orf39 homolog	0.00968874	0.262177	4.60913	6.23423	5.04516	9.45452	9.60128	2.42654	5.64228	2.81978	4.42259	4.12336	down
TCONS_00122705	Coding	UPF0729 protein C18orf32 homolog	0.00956058	0.261494	18.462	15.5879	15.0146	22.2348	20.8271	33.4242	19.2819	23.8921	32.822	38.0769	up
TCONS_00028455	Coding	glycoprotein-N-acetylgalactosamine 3-beta-galactosyltransferase 1	0.0025647	0.15439	0.281153	0	0	0	0	0.331633	0.235109	0.234339	0.322984	1.00858	up
TCONS_00112769	Coding	NICE-3 protein	0.00657642	0.22209	26.5562	24.8001	23.1709	20.9502	22.0281	28.9008	27.8206	36.8716	51.4411	32.0234	up
TCONS_00107467	Coding	Rab5-interacting protein (Rab5ip)	7.7e-05	0.0399827	32.866	21.63	21.9407	24.8956	25.2757	48.5943	38.387	53.3453	49.584	47.598	up
TCONS_00002614	Coding	protein C21orf62 homolog	0.00888835	0.252137	5.25508	11.2188	5.97741	2.71254	13.9411	14.3204	11.8899	20.7052	15.2488	21.1205	up
TCONS_00097773	Coding	UPF0545 protein C22orf39 homolog	0.000554498	0.0838589	57.4625	63.2188	77.0349	60.6371	82.4645	46.8202	38.9031	25.7294	36.715	43.0906	down
TCONS_00099271	Coding	Anaphylotoxin-like domain	0.00247326	0.152053	75.0663	115.136	85.6698	60.786	82.3056	52.581	59.7003	39.6265	25.1247	27.2778	down
TCONS_00113602	Coding	Domain abundant in complement control proteins; SUSHI repeat; short complement-like repeat (SCR)	0.000780372	0.0962084	0.203816	0.76139	0.224756	0.391068	0.20241	0	0	0	0	0	down
TCONS_00120862	Coding	Complement component	0.000339683	0.0707397	15.1583	15.7517	13.4956	13.1381	14.6237	9.15261	7.63026	6.37534	8.82429	9.5932	down
TCONS_00120875	Coding	Complement component	0.000173797	0.0542903	0.0702577	0	0	0	0.000173489	2.04552	0.655958	0.887258	0.717995	0.548364	up
TCONS_00124771	Coding	Complement component	0.00127009	0.118385	0.593494	0.190726	0.326634	0.262891	0.710217	0.212804	0	0	0	0	down
TCONS_00124784	Coding	Complement component	0.00483589	0.201673	0.275343	0.821711	0.265084	0.822569	0.0433629	0	0	0	0.320185	1.48e-10	down
TCONS_00120876	lncRNA	Complement component	0.00231419	0.148044	0.71345	0.894032	0.99121	0.80803	0.300217	0	0	0	0.392051	0.0219833	down
TCONS_00113383	Coding	Ig-like domain from next to BRCA1 gene	0.00776827	0.238792	0.747286	0.930032	0.719272	0.42853	0.41252	4.2162	1.31308	2.14531	0.976122	1.19179	up
TCONS_00072951	Coding	Complement component	0.00419411	0.188914	1.57504	1.76312	3.42743	2.67267	2.77563	1.55237	0.588183	0.304275	0.406095	0.336229	down
TCONS_00100345	Coding	Complement component	0.00346373	0.176738	326.731	501.639	479.482	400.385	468.74	363.154	309.951	221.129	263.097	241.611	down
TCONS_00100353	Coding	Complement component	0.000648644	0.0889855	4.44337	3.74997	4.25715	8.14488	5.77539	2.03708	2.47269	1.88432	1.24842	2.36081	down
TCONS_00100355	Coding	Complement component	0.000264582	0.0640428	1.64725	1.90312	1.21818	1.56993	1.18629	0.436208	0.670052	0.375462	0.918149	0.312639	down
TCONS_00030594	Coding	Domain of unknown function (DUF4505)	0.000398309	0.0736584	29.361	26.0553	24.0935	26.8572	28.9512	47.7311	41.1697	52.0256	50.8794	44.27	up
TCONS_00033101	Coding	Carbonic anhydrase-related protein	0.00264205	0.156444	11.6234	9.85872	8.4536	8.80408	7.64503	18.8442	13.0834	21.0118	31.2307	11.2879	up
TCONS_00117594	Coding	Voltage-dependent L-type calcium channel subunit beta-3	0.00466392	0.197819	6.89665	7.59521	8.73311	4.00662	6.37704	2.89791	4.95637	4.87836	4.67572	3.45564	down
TCONS_00073926	Coding	Calcyclin-binding protein	0.00264282	0.156444	20.5206	15.1413	12.8211	8.60237	13.8262	29.6599	19.2002	32.9983	38.3208	25.0724	up
TCONS_00036991	Coding	Carbamoyl-phosphate synthetase 2, aspartate transcarbamylase, and dihydroorotase	0.00460524	0.197099	2.27245	4.83101	3.18949	2.64342	4.4229	1.85904	2.65932	1.62503	2.09786	1.85459	down
TCONS_00096776	Coding	Calcium calmodulin-dependent protein kinase kinase 2	0.0033956	0.17543	1.7173	5.28236	4.11589	5.4642	5.3252	0.568848	1.54212	1.31585	1.52052	0.388665	down
TCONS_00027849	Coding	play a role in the innate immune response	0.000953689	0.10419	0.479159	0.45711	0	0	0	2.72754	1.86919	16.8073	5.07189	1.53647	up
TCONS_00030650	Coding	Cathelicidin antimicrobial peptide	0.00171987	0.13235	0	4.25874	0.223786	0.717155	0	5.65362	4.83962	45.2281	5.55769	9.83905	up
TCONS_00070496	Coding	Caspase, interleukin-1 beta converting enzyme (ICE) homologues	0.00609838	0.216921	0.181924	0.0912465	0.0291296	0.105175	0.0871183	0.729074	0.667333	0.546102	0.144171	0.320107	up
TCONS_00072641	Coding	kynurenine--oxoglutarate transaminase 3	0.00189457	0.137781	14.6462	11.7457	15.9887	13.3747	17.1666	10.9913	6.27247	4.20292	10.2282	8.69205	down
TCONS_00116728	Coding	SAGA-associated factor 29 homolog	0.00500901	0.203612	11.616	15.599	18.5437	16.0521	17.9406	6.92857	12.3818	12.992	10.0527	6.49146	down
TCONS_00067432	Coding	coiled-coil domain-containing protein	0.0019854	0.14022	1.58866	1.28627	1.53427	1.01058	1.61391	0.668145	0.645939	0.581856	0.504884	1.05627	down
TCONS_00089410	Coding	Coiled-coil domain-containing protein 71	0.00871413	0.250231	1.9467	1.71524	0.936417	1.42714	1.52735	1.8782	1.72546	2.38047	3.80912	3.19401	up
TCONS_00091572	Coding	Belongs to the cyclin family	1.8e-05	0.0202591	16.1363	13.2414	11.5485	11.898	14.2357	18.8043	26.7285	34.4124	38.9731	40.9979	up
TCONS_00092972	lncRNA	Belongs to the cyclin family	0.00646812	0.220735	3.41018	5.14443	4.10711	3.54058	7.16109	6.70318	10.3579	6.16437	11.5375	20.6526	up
TCONS_00025902	Coding	Chaperonin containing TCP1 subunit 5	0.000365233	0.0722061	57.8601	57.3978	30.5144	52.6098	43.5667	148.012	106.848	78.8225	105.016	107.515	up
TCONS_00094321	Coding	Vacuolar fusion protein CCZ1 homolog	0.000446428	0.0781699	17.3266	13.6816	13.0052	13.0829	12.1768	21.6556	20.2472	24.8647	28.8285	20.9478	up
TCONS_00008323	Coding	T-cell surface antigen CD2	0.000996007	0.106345	2.5593	3.61216	2.59554	1.91159	4.05928	1.11343	1.52548	1.23861	1.82466	1.56856	down
TCONS_00112622	Coding	Natural killer cell receptor	0.00745602	0.233581	3.45593	3.24672	3.35731	2.41653	3.02889	1.05051	1.51735	2.51713	1.3307	1.66888	down
TCONS_00039741	Coding	CD2-associated protein	0.00151203	0.125898	6.3087	16.2657	10.4342	10.5954	21.278	3.33362	6.40739	4.49574	2.07327	4.92353	down
TCONS_00002960	Coding	CD47 molecule	0.009809	0.263045	0.175873	0	1.17e-07	0.112068	0	0.78855	0.0649307	0.203446	0.263064	0.473288	up
TCONS_00057611	Coding	CD59 glycoprotein	0.00362155	0.179844	55.3921	59.4148	37.1303	36.8032	59.4792	31.4611	40.7702	31.1343	41.1628	27.3527	down
TCONS_00118079	Coding	Deleted in malignant brain tumors 1 protein-like	0.00436008	0.192654	5.91431	3.66739	0.124383	2.74148	6.4274	0.0025971	1.31437	0.0337692	0.089346	0.00138527	down
TCONS_00118197	Coding	Deleted in malignant brain tumors 1 protein-like	0.00119911	0.115494	2.19716	1.13522	1.41833	1.20363	1.14039	0.0703604	0.467161	0.143387	0.259122	0.618078	down
TCONS_00118133	Coding	Scavenger receptor Cys-rich	0.00509914	0.203733	8.37207	8.67248	5.46341	9.84547	4.69298	15.779	11.111	9.51854	18.5715	24.8428	up
TCONS_00102271	Coding	Immunoglobulin	8.58e-05	0.0422026	3.64353	3.79552	3.04603	2.05629	3.99058	1.06023	1.47888	0.901807	0.490898	0.686518	down
TCONS_00059475	Coding	CD82 antigen	0.00389382	0.184176	0	0.942076	0	0	0	1.34487	1.40332	0.424299	0.509734	0.584596	up
TCONS_00081899	Coding	CD99 antigen-like protein 2	0.007959	0.242291	7.97563	2.74537	3.28828	5.38149	6.17152	8.05292	13.4066	8.37014	13.6738	7.59736	up
TCONS_00086895	Coding	Cadherin cytoplasmic region	0.00382318	0.183354	4.98793	7.5976	4.54176	3.844	3.86959	3.99479	2.20001	2.61207	3.0395	1.43656	down
TCONS_00058919	Coding	Cadherin-related family member 5	1.34e-05	0.0188358	0.0802009	0.0760083	0	0.0623167	0.254216	3.69426	2.98926	6.22476	5.14465	12.2461	up
TCONS_00058920	Coding	Cadherin-related family member 5	0.00342163	0.175635	0.570856	0	0.950746	0.405479	0	5.1387	5.03569	9.789	6.36495	1.97664	up
TCONS_00058921	Coding	Cadherin-related family member 5	0.000878154	0.100244	0.472614	0	0.369235	0.110542	0.177989	2.42864	2.02917	4.4593	4.12619	8.77441	up
TCONS_00058922	Coding	Cadherin-related family member 5	0.000200538	0.0570245	1.35636	7.88e-09	0	7.98e-08	0.21054	7.40703	6.05522	9.10816	5.12359	30.5966	up
TCONS_00114504	Coding	CDK5 regulatory subunit-associated protein 3	0.0055047	0.210156	22.9349	17.5243	14.9708	21.2606	22.0281	12.3456	17.9411	13.8936	15.5947	12.5763	down
TCONS_00113316	Coding	Cyclin-dependent kinase inhibitor	0.000100514	0.0439681	2.91261	4.56558	1.87636	1.46219	5.65453	9.16811	21.1665	15.2883	13.9973	32.3996	up
TCONS_00113919	Coding	Cyclin-dependent kinase inhibitor	0.000297039	0.0667094	0.0863177	0.376443	0.164999	0.124143	0.249768	0.608442	1.5781	0.583519	0.851777	1.63578	up
TCONS_00120095	Coding	Cysteine dioxygenase type 1	0.000206032	0.057381	7.19444	8.268	4.07624	4.64832	5.13661	2.82584	1.58909	2.77494	3.34105	2.20474	down
TCONS_00120096	Coding	Cysteine dioxygenase type 1	0.000590396	0.0853131	4.24985	4.48844	2.70645	3.62461	4.68334	1.10257	1.75312	1.9875	3.23598	0.997093	down
TCONS_00021466	Coding	CDV3 homolog	0.0077162	0.238459	42.9226	28.1334	26.8063	34.9188	37.9552	52.2911	54.2935	37.594	75.0049	49.8439	up
TCONS_00055509	Coding	CUGBP, Elav-like family member 1	0.00994959	0.264362	0.937646	0.667905	0.483448	0.598015	0.889031	0.342917	0	0.16275	0	0.208267	down
TCONS_00086295	Coding	Fatty acyl-CoA hydrolase precursor, medium	0.000256704	0.0631272	0	2.68e-08	0	0.0267603	6.87e-06	3.92274	10.8791	0.447971	0.896829	9.26706	up
TCONS_00087832	Coding	Fatty acyl-CoA hydrolase precursor, medium	0.000219764	0.0580531	0.183985	0.327664	0.275228	0.430624	0.196703	4.49478	1.33686	1.74825	1.8598	0.710442	up
TCONS_00086280	Coding	Fatty acyl-CoA hydrolase precursor, medium chain-like	0.00617095	0.217285	15.5888	37.6201	21.7515	17.3591	38.8757	15.2821	15.5964	11.5305	14.2804	12.7211	down
TCONS_00086282	Coding	Fatty acyl-CoA hydrolase precursor, medium chain-like	0.00573245	0.213658	0.897679	2.33719	1.5979	0.697666	2.97266	0.390745	1.19704	0.307748	0.438545	0.493898	down
TCONS_00087820	Coding	Fatty acyl-CoA hydrolase precursor, medium chain-like	0.00459891	0.197099	30.432	56.7671	36.0476	38.6821	67.577	22.9784	23.1911	15.9713	41.1211	26.7605	down
TCONS_00087342	Coding	Craniofacial development protein 1	0.00260116	0.155449	27.6577	25.211	23.4343	19.9068	25.3445	28.2852	34.9505	39.3338	48.5059	37.5098	up
TCONS_00072247	Coding	complement factor H	0.00219395	0.144689	7.57878	0.849231	7.91033	1.74506	1.39149	0.635834	0	0.462063	0	0	down
TCONS_00072257	Coding	complement factor H	0.00205407	0.14144	0.667499	0.87721	1.19032	0.660707	0.34773	0.0166898	5.16e-09	1.06e-09	0.213192	0.0680968	down
TCONS_00049698	Coding	Complement factor I	0.00987572	0.263916	37.0445	29.1335	43.3905	44.2752	41.4101	20.1919	30.7917	32.767	21.5547	28.4613	down
TCONS_00047192	Coding	16 kDa beta-galactoside-binding	0.0065673	0.221944	2.63693	3.11543	3.15481	3.97564	1.87793	1.03409	2.17186	1.35479	0.876299	0.282174	down
TCONS_00113155	Coding	Belongs to the glycosyl hydrolase 18 family	0.00202045	0.140889	23.9928	18.5876	33.2662	14.3075	30.6131	5.83608	10.991	16.7073	6.7594	13.2017	down
TCONS_00026155	Coding	Charged multivesicular body protein	0.00826883	0.245456	20.7276	16.7761	14.8537	16.8896	15.1365	18.9445	20.4138	25.6167	32.9769	29.8624	up
TCONS_00021245	Coding	Beta-chimaerin isoform	0.000733025	0.0951292	2.10785	1.51184	1.64687	1.57051	1.43347	3.149	3.10947	2.46841	3.61346	5.55828	up
TCONS_00006210	Coding	cysteine and histidine-rich	0.000323669	0.0686417	6.85616	8.21758	4.43552	4.5016	5.08498	13.3006	10.8106	8.5579	12.8974	11.2232	up
TCONS_00084620	Coding	Calcium and integrin-binding protein 1	0.000549744	0.0838589	24.4771	25.6904	21.3523	16.8194	23.0111	33.5429	36.7282	43.1224	34.3356	37.6818	up
TCONS_00029894	Coding	Cell death-inducing DFFA-like effector a	6.75e-05	0.0389732	0	0	0	0	0	0.833763	0.24114	0.214177	0.307084	0.353175	up
TCONS_00091166	Coding	SH2-containing protein	0.00287853	0.162813	4.70637	9.63913	4.14057	6.58533	7.3081	12.8064	11.0158	15.1078	9.3999	14.1951	up
TCONS_00054801	Coding	Cytoskeleton-associated protein 5	0.0072724	0.230919	1.44767	1.60309	1.18399	0.883362	1.9246	0.401859	0.8057	1.19639	0.777392	0.58132	down
TCONS_00087809	Coding	macrophage chemotaxis	0.00972005	0.262177	9.05406	12.3193	9.40334	10.6917	12.9637	16.9008	17.6203	18.5228	17.1462	21.7599	up
TCONS_00078751	Coding	Plays a major role in tight junction-specific obliteration of the intercellular space, through calcium- independent cell-adhesion activity	0.00510743	0.203733	27.1446	26.0407	25.8976	24.3278	35.9232	9.49093	14.4032	18.8158	32.5686	16.2351	down
TCONS_00099076	Coding	C-type lectin domain family 2 member	9.08e-11	4.2e-06	55.484	52.6149	50.793	24.1134	43.6493	0.000732753	0.000213648	0	0	2.08e-05	down
TCONS_00099209	Coding	C-type lectin domain family 2 member	0.00497874	0.203517	34.7441	36.1176	19.2234	22.8283	23.7836	7.38e-09	8.98171	0.0584175	10.7588	0	down
TCONS_00025094	Coding	C-type lectin domain family 3 member B	0.00286349	0.162701	11.2021	7.01983	10.812	8.42093	9.64439	13.162	11.2385	14.0036	20.2049	17.4826	up
TCONS_00091820	Coding	Clathrin is the major protein of the polyhedral coat of coated pits and vesicles	0.00111229	0.110826	62.3641	57.0301	46.5798	40.2895	49.8295	63.4867	78.1658	110.765	117.476	69.8618	up
TCONS_00009203	Coding	Cytidine monophosphate N-acetylneuraminic acid synthetase	0.00304831	0.167961	15.5974	13.9951	10.6441	13.1134	13.8512	16.6462	15.254	20.5872	34.0873	31.5819	up
TCONS_00022375	Coding	Carboxymethylenebutenolidase homolog	0.00537038	0.208641	87.5789	69.5259	77.6395	77.4575	72.3372	58.2559	58.4434	63.3817	61.6126	55.6674	down
TCONS_00032684	Coding	Cytosolic non-specific dipeptidase	0.00649142	0.22103	0.580103	1.22469	0.218623	1.12623	0.951047	0.234758	0	0.374278	0	0	down
TCONS_00073308	Coding	Thin filament-associated protein that is implicated in the regulation and modulation of smooth muscle contraction. It is capable of binding to actin, calmodulin, troponin C and tropomyosin. The interaction of calponin with actin inhibits the actomyosin Mg-ATPase activity	0.00653312	0.221928	45.1568	44.0787	36.1283	41.8063	51.6458	65.3852	53.411	60.8711	76.5639	63.4236	up
TCONS_00115081	Coding	Bifunctional coenzyme A synthase	0.000567742	0.0838589	2.08279	2.27604	0.943584	2.21604	2.92599	4.98474	4.02601	4.2422	10.1027	9.04812	up
TCONS_00115082	Coding	Bifunctional coenzyme A synthase	0.00428471	0.190694	0	0	0.130595	0.260342	0.151961	0.491603	1.25943	0.458039	2.21576	1.45308	up
TCONS_00026014	Coding	Cordon-bleu	0.00485943	0.201812	0.90351	0.129824	0.627707	0.121612	0.32439	0	0	0	0.64736	0	down
TCONS_00006734	Coding	oligomeric golgi complex	0.00046662	0.0787327	0	0	2.61e-05	0.228214	0	0.790815	0.348678	0.992623	0.396055	0.481833	up
TCONS_00103637	Coding	protein C-terminus binding	0.00729468	0.231014	4.02802	7.20137	5.04765	4.79432	4.25752	3.35863	3.81596	3.21442	3.39677	2.95035	down
TCONS_00067131	Coding	Collagen alpha-1(VI) chain	0.00622353	0.218471	3.55539	2.24446	2.69158	2.38941	2.39627	2.72631	4.4398	4.52645	6.72157	3.79802	up
TCONS_00112632	Coding	subunit alpha	0.00581501	0.214557	14.2152	9.29422	9.80271	11.1454	11.0557	10.452	20.2734	21.3857	21.9523	17.6999	up
TCONS_00112870	Coding	subunit alpha	0.00895521	0.252939	9.96948	8.92579	10.2779	7.20555	8.33511	10.4907	14.9658	14.938	13.7283	13.5422	up
TCONS_00118021	Coding	Maintenance of mitochondrial structure and function	0.00697147	0.228031	65.5074	69.976	48.1121	57.5836	73.8483	47.1952	58.2694	41.4858	42.1259	32.755	down
TCONS_00062489	Coding	Carboxypeptidase N	0.00014821	0.0507559	30.6265	62.0038	67.9677	50.5052	74.0025	15.6617	18.7144	17.3192	21.6182	31.9511	down
TCONS_00065232	Coding	Carboxypeptidase N	0.0072374	0.230877	1.25792	3.21094	2.91649	3.39394	2.88538	0.404311	0.473849	0.471241	0.653085	1.19863	down
TCONS_00078703	Coding	Leucine Rich repeats (2 copies)	0.00245839	0.151947	11.2592	15.0007	17.5408	9.32815	13.0754	9.42003	7.44925	8.03526	4.61918	4.90087	down
TCONS_00106343	Coding	Copine	0.00268725	0.158178	13.7982	10.2744	9.64505	9.07876	14.3545	4.73863	8.76426	9.47446	7.46834	7.59366	down
TCONS_00010367	Coding	Cleavage and polyadenylation	0.00615372	0.217201	3.38401	4.28104	3.63975	2.76354	3.45054	2.02387	2.70266	2.69457	2.54657	2.68137	down
TCONS_00115946	Coding	Cyclic AMP-responsive element-binding protein 3-like protein 3	0.0018984	0.137781	59.5312	88.7473	85.1554	75.379	88.4682	31.1977	52.1203	54.9748	67.6128	33.5517	down
TCONS_00003931	Coding	protein-like 2	0.00133684	0.120282	1.59268	1.56381	1.40036	1.79902	1.42046	2.68755	1.9526	2.54652	3.1242	3.9831	up
TCONS_00020966	Coding	carnitine O-octanoyltransferase	0.00185895	0.137289	8.56423	8.64083	10.8015	9.8442	3.75744	2.76308	2.97263	3.96481	4.01978	5.2766	down
TCONS_00114759	Coding	colony stimulating factor 3	0.00290677	0.163252	9.63726	10.6075	7.92309	6.32029	4.8895	5.59826	1.89218	3.94385	1.02417	1.24504	down
TCONS_00114760	Coding	colony stimulating factor 3	0.00690779	0.226945	12.2385	15.0362	10.8445	9.43123	5.53606	9.18269	4.82615	3.7129	2.03072	2.63798	down
TCONS_00003213	Coding	Cystatin-like domain	0.0095645	0.261494	51.0296	42.6501	44.2734	39.6035	51.8942	79.0813	49.9429	58.8867	68.846	84.181	up
TCONS_00106884	Coding	cleavage stimulation factor	0.00975788	0.262403	3.6561	2.85295	2.42516	3.00119	4.10756	1.6696	2.21322	2.10131	2.52612	3.05506	down
TCONS_00047754	Coding	Belongs to the D-isomer specific 2-hydroxyacid dehydrogenase family	0.00989436	0.263986	11.5104	11.0505	13.2765	12.5984	12.5606	15.2028	18.9593	17.5427	20.4666	20.1984	up
TCONS_00047778	Coding	Belongs to the D-isomer specific 2-hydroxyacid dehydrogenase family	0.00108403	0.110138	0	0	0.0648017	0	0.0114762	0.624306	0.193219	0.0589466	0.228936	0.171368	up
TCONS_00073171	Coding	Cystathionine gamma-lyase	0.00936746	0.259737	34.7256	47.6326	43.525	39.5517	37.5958	63.2201	46.4454	47.7956	70.1502	80.0174	up
TCONS_00056750	Coding	Cathepsin D	0.00852224	0.247799	150.69	72.3086	124.87	107.342	116.994	188.213	225.383	201.964	137.152	309.264	up
TCONS_00060516	Coding	Cathepsin D	0.00146466	0.125009	56.4898	65.9679	47.1854	58.0936	50.7897	145.434	60.8715	127.608	99.7329	137.567	up
TCONS_00106214	Coding	Cathepsin Z	0.00126597	0.11824	49.2515	50.7729	42.8065	37.3149	47.9368	62.7507	69.6059	67.7863	75.0105	84.5255	up
TCONS_00025336	Coding	Cullin protein neddylation domain	0.00520261	0.204743	9.20633	8.13854	8.86787	6.26516	9.4879	5.61683	5.52239	6.40731	6.2518	5.7949	down
TCONS_00064342	Coding	CWF19-like protein 1	0.00131471	0.119623	4.45452	7.08352	5.44522	4.53869	6.0313	3.25877	3.09979	4.37632	3.96766	2.57135	down
TCONS_00063845	Coding	Stromal cell-derived factor	0.000363595	0.0722061	5.5233	4.93078	7.33891	5.30834	3.62164	11.1066	9.79682	8.76573	12.5356	11.2649	up
TCONS_00067779	Coding	c-X-C chemokine receptor type 4	8.99e-06	0.0148369	5.54795	3.78041	5.09015	3.75049	4.71848	12.9746	9.56903	14.7639	10.2815	15.1297	up
TCONS_00056884	Coding	Cytochrome b ascorbate-dependent protein	0.00656309	0.221944	28.329	26.8431	30.645	20.9946	30.4	32.8781	42.0082	37.7581	43.8445	46.4736	up
TCONS_00024750	Coding	Electron carrier protein. The oxidized form of the cytochrome c heme group can accept an electron from the heme group of the cytochrome c1 subunit of cytochrome reductase. Cytochrome c then transfers this electron to the cytochrome oxidase complex, the final protein carrier in the mitochondrial electron-transport chain	0.00307583	0.168098	41.7743	29.741	28.0033	30.3093	31.1497	38.6946	37.6524	61.0142	67.2993	47.9594	up
TCONS_00031422	Coding	Electron carrier protein. The oxidized form of the cytochrome c heme group can accept an electron from the heme group of the cytochrome c1 subunit of cytochrome reductase. Cytochrome c then transfers this electron to the cytochrome oxidase complex, the final protein carrier in the mitochondrial electron-transport chain	0.000895996	0.100561	123.989	106.47	96.963	110.945	117.144	124.003	188.477	257.599	365.03	225.811	up
TCONS_00084222	Coding	Cytochromes P450 are a group of heme-thiolate monooxygenases	0.00208325	0.141778	12.0871	7.32434	29.5304	40.3306	15.5763	2.94993	7.63521	4.51214	3.91294	6.20513	down
TCONS_00063775	Coding	cytochrome P450	0.00729538	0.231014	152.826	45.0915	42.8796	24.4174	67.1627	42.7795	8.26801	18.1414	16.7706	21.4384	down
TCONS_00066271	Coding	cytochrome P450	0.00408817	0.187133	746.803	212.694	213.129	144.05	404.939	207.702	38.6245	91.0188	74.7096	104.105	down
TCONS_00062218	Coding	cytochrome P450	0.000489205	0.0807747	52.1211	85.6671	52.064	78.2197	95.9909	233.47	122.123	289.098	358.27	135.175	up
TCONS_00062219	Coding	cytochrome P450	0.000581861	0.0851285	0.0957669	0.208261	0.177388	0.168181	0.574232	1.26248	0.65478	0.672275	2.97922	1.15671	up
TCONS_00074486	Coding	Belongs to the cytochrome P450 family	2.35e-05	0.0217716	12.383	14.9475	14.49	8.68703	19.3132	4.70794	2.98686	5.83281	7.09618	3.56333	down
TCONS_00094161	Coding	cytochrome P450	0.00351802	0.177527	199.211	244.783	212.158	184.462	183.216	191.088	135.242	113.053	113.338	89.6695	down
TCONS_00056400	Coding	Cytochrome P450, family	0.0025646	0.15439	31.2389	26.7912	29.6797	32.0101	30.6425	67.2259	67.9999	92.9072	119.943	31.715	up
TCONS_00116966	Coding	cytochrome P450	0.00707454	0.229041	3.34337	2.38663	0.824815	1.36102	1.12723	2.66153	5.29219	13.4568	10.4173	2.63657	up
TCONS_00047065	Coding	cytochrome P450	0.00685075	0.22607	5.56347	5.09742	5.02529	4.88596	6.32265	5.87276	7.46451	9.74444	12.3061	6.93597	up
TCONS_00091723	Coding	Cysteine-rich and transmembrane domain-containing protein 1	0.000141079	0.049313	115.652	74.1403	95.6101	56.3624	102.201	149.53	144.111	162.624	197.759	225.155	up
TCONS_00022351	Coding	death-associated protein	0.00575087	0.213725	83.9305	67.2225	54.588	63.8872	59.8827	83.3974	101.632	104.516	132.468	90.48	up
TCONS_00115410	Coding	DAZ-associated protein 1	0.00357737	0.17938	2.74582	1.55001	2.17159	1.89922	1.73353	3.73816	2.02709	3.72182	3.91615	3.77244	up
TCONS_00060805	Coding	WD40 repeats	0.00236853	0.14878	14.6788	17.9883	10.6594	6.94993	12.2763	18.8297	20.2931	25.6929	26.0151	18.8159	up
TCONS_00002882	Coding	DDB1- and CUL4-associated factor 6	0.000557102	0.0838589	19.186	17.0244	16.7688	15.5266	18.7835	11.2174	12.971	12.0389	13.4953	9.64305	down
TCONS_00050320	Coding	defective in cullin neddylation 1, domain containing 4	0.00314512	0.168885	0.0808607	0.216556	3.94e-10	0	0.141527	0.628324	0.380947	1.05279	0.502012	0.754515	up
TCONS_00050325	lncRNA	defective in cullin neddylation 1, domain containing 4	0.00732713	0.231385	2.02e-09	0	0	0.062947	0	0.22765	0.0634242	0.116696	0.257837	0.032492	up
TCONS_00117707	Coding	DNA damage-inducible transcript 3 protein	0.00380767	0.18318	7.94197	3.32988	5.95028	5.65038	5.11725	9.22312	7.97257	10.9248	14.7846	13.7142	up
TCONS_00045337	Coding	DDRGK domain-containing protein 1	0.000540068	0.0838589	27.599	26.415	22.3404	17.0911	23.8419	29.9336	35.2203	40.9874	51.2246	37.5804	up
TCONS_00007783	Coding	helicase	3.35e-05	0.0246259	19.3137	21.5832	14.016	17.7071	19.8983	67.6666	35.3042	38.7981	48.9638	41.4008	up
TCONS_00120132	Coding	ATP-dependent RNA helicase DDX58	0.00671967	0.224349	2.59558	3.87793	1.86435	1.53614	3.02872	2.09047	1.24414	1.5764	1.06258	1.28807	down
TCONS_00023255	Coding	reductase	0.00649795	0.221055	36.5001	49.2278	50.0284	42.5507	52.432	32.3252	40.9566	30.5738	37.7992	26.0294	down
TCONS_00034510	Coding	Sphingolipid delta(4)-desaturase DES1	0.00700483	0.228706	9.05302	6.29857	5.78022	5.50144	5.22586	6.13659	4.10694	4.12481	4.29084	4.20829	down
TCONS_00021663	Coding	DEK C terminal domain	0.00827187	0.245456	6.94855	6.19766	5.2117	4.09089	5.74868	4.7015	3.67389	3.34472	3.70383	3.98957	down
TCONS_00108984	Coding	DNA fragmentation factor	0.00177695	0.134676	5.15258	3.18799	4.20981	2.39867	6.40607	2.12543	2.01107	2.1603	2.24295	2.07374	down
TCONS_00030602	Coding	Diacylglycerol O-acyltransferase 1	0.000750136	0.0951292	97.9783	62.1387	99.5762	85.9631	119.635	156.045	256.139	266.43	234.999	139.756	up
TCONS_00097517	Coding	DiGeorge syndrome critical region 6 (DGCR6) protein	0.0034075	0.17543	5.39887	3.97959	4.63901	3.97862	6.35422	7.38474	6.15624	9.98813	12.5473	9.51118	up
TCONS_00120279	Coding	dihydrofolate reductase	0.00233914	0.148262	82.0153	67.7772	60.6086	56.0416	70.4294	50.4345	43.8334	50.2556	65.6624	39.1085	down
TCONS_00060007	Coding	Dehydrogenase reductase SDR family member 7	0.00251466	0.152971	2.69814	3.41556	2.26312	2.0401	2.65063	0.829358	1.95569	0.54005	1.79517	1.15902	down
TCONS_00114366	Coding	ATP-dependent RNA helicase DHX58	0.000299901	0.0667094	3.48545	5.68135	2.44987	2.58918	6.10512	42.315	24.4421	7.849	23.887	17.2131	up
TCONS_00114978	Coding	ATP-dependent RNA helicase DHX58	0.0039977	0.185947	1.45638	2.81815	0.777868	1.79928	1.24107	22.9116	12.2147	2.8445	6.42436	6.07245	up
TCONS_00081011	Coding	H ACA ribonucleoprotein complex subunit 4	0.000846569	0.099085	14.6951	26.5235	21.7065	20.2402	28.8855	12.1395	13.9122	13.6517	10.8557	12.577	down
TCONS_00010878	Coding	Dehydrogenase	0.00437187	0.192654	9.84562	8.51411	5.71285	6.84547	6.92549	16.793	10.1295	18.7511	19.0789	8.5119	up
TCONS_00020015	Coding	Dehydrogenase	0.00201525	0.140814	25.2969	13.5435	18.9003	18.2268	13.7945	49.2692	27.7879	48.2798	54.454	23.3763	up
TCONS_00020017	Coding	Dehydrogenase	0.00371436	0.182102	27.2167	26.8992	19.0478	18.7138	27.1528	46.2007	33.662	54.7686	54.8503	26.0961	up
TCONS_00002370	Coding	Dystrophin-like	0.00194894	0.139009	3.24105	2.43246	3.49234	2.5469	2.24464	2.02638	1.49053	1.64251	1.80739	1.73165	down
TCONS_00119039	Coding	Dimethylglycine dehydrogenase	0.000134535	0.0490308	12.8137	17.4054	15.9519	12.3616	11.6946	7.93014	3.98281	6.16511	3.00896	3.40718	down
TCONS_00123246	Coding	Dimethylglycine dehydrogenase	0.00163843	0.130285	80.0992	122.703	85.4596	122.164	106.216	77.3784	47.2101	65.0418	63.3352	36.689	down
TCONS_00125956	Coding	homolog, subfamily A, member	0.00505176	0.203612	0.377952	0.259479	0.703683	0.35505	0.663035	2.31576	1.21396	2.3757	1.57836	1.97175	up
TCONS_00083411	Coding	subfamily A member 4	0.000372986	0.0726145	1.55222	0.714701	0.192949	0.448396	1.30115	17.3914	2.96224	9.57435	7.6926	3.17009	up
TCONS_00084910	Coding	subfamily A member 4	2.68e-06	0.00651846	52.0851	74.069	29.0921	21.4684	34.0818	893.981	374.044	332.542	471.851	309.056	up
TCONS_00084911	Coding	subfamily A member 4	3.04e-05	0.0238423	1.22727	0.999452	0.576774	0.498013	2.01625	29.9702	7.99692	16.9949	18.8781	10.3963	up
TCONS_00084912	Coding	subfamily A member 4	1.96e-05	0.0215232	4.44395	4.94097	4.47704	1.46125	3.7878	105.164	15.9913	38.5589	49.4271	33.1413	up
TCONS_00084915	Coding	subfamily A member 4	0.000214608	0.0578433	2.72327	1.89477	1.28749	0.441547	1.46994	32.8768	4.91428	15.7504	13.2086	6.97237	up
TCONS_00084916	Coding	subfamily A member 4	0.00349783	0.17744	0.300526	0.0977286	0.37625	0.385853	0.207981	7.73221	0.672836	2.90527	2.47317	1.18658	up
TCONS_00084917	Coding	subfamily A member 4	1.28e-06	0.00464102	30.8755	50.0163	26.0201	16.6466	27.8439	764.019	290.513	228.131	375.171	271.831	up
TCONS_00084918	Coding	subfamily A member 4	0.000821773	0.0985814	3.14612	0.9425	1.01722	1.02687	2.13251	21.8126	3.43847	17.6403	6.28056	9.10269	up
TCONS_00084919	lncRNA	subfamily A member 4	0.000516339	0.0828867	0.312995	0.111055	0.153853	0	0.0972724	8.01701	2.67622	1.50478	1.56971	2.17949	up
TCONS_00117178	Coding	dnaJ homolog subfamily B member	1.31e-06	0.00464102	7.20564	17.4811	5.00461	5.8922	6.93896	359.71	255.418	122.531	129.987	100.202	up
TCONS_00117179	Coding	dnaJ homolog subfamily B member	9.17e-07	0.00464102	6.54211	16.0932	5.4027	7.42029	6.65653	384.507	255.883	116.667	147.824	103.726	up
TCONS_00122797	Coding	homolog subfamily B member	0.00374591	0.182769	1.66076	2.08416	1.59962	1.10511	1.7059	4.11775	3.25487	2.1155	2.7768	3.40939	up
TCONS_00020595	Coding	subfamily B, member	0.000562553	0.0838589	2.52651	2.60605	2.12127	2.66473	2.41786	5.07183	5.93678	4.01245	6.48802	5.36843	up
TCONS_00028020	Coding	subfamily B, member	0.000748316	0.0951292	1.21142	1.05311	0.524577	1.43658	0.643727	6.35385	2.74575	2.28783	2.49394	3.85618	up
TCONS_00005285	Coding	homolog, subfamily B, member 9	0.00121795	0.11658	10.3469	7.06602	4.49215	11.4069	10.7738	2.17475	4.41102	3.65851	3.82478	5.34486	down
TCONS_00061712	Coding	subfamily C, member 12	0.000660755	0.0903788	0.602175	1.14909	0.573537	1.94345	1.2696	2.2329	5.73096	4.6015	3.30888	8.07371	up
TCONS_00064477	Coding	subfamily C, member 12	0.00192124	0.138266	0.198128	1.38075	0.350835	0.969639	1.27887	1.60552	5.517	3.47609	3.70389	8.92406	up
TCONS_00064478	Coding	subfamily C, member 12	0.00438244	0.192654	5.46415	11.0063	2.62495	17.3407	4.07974	12.1444	20.0276	33.1287	29.4814	63.5043	up
TCONS_00064481	Coding	subfamily C, member 12	0.00720587	0.230708	0	0	0	0.183922	0	0.0478482	0.0745728	0.424766	0.0860523	0.392038	up
TCONS_00028817	Coding	homolog, subfamily C, member 13	0.000100841	0.0439681	0	0	0	0	0	0.471597	0.545248	0.448964	1.04697	0.634756	up
TCONS_00089896	Coding	deoxyribonuclease	0.00818937	0.244752	16.676	41.5498	25.4721	21.037	29.4527	14.0129	22.1015	11.9802	8.74629	6.47934	down
TCONS_00089897	Coding	deoxyribonuclease	0.00986667	0.263826	35.0168	88.9743	45.1595	37.166	47.0615	23.891	42.9428	26.2916	16.1303	13.5889	down
TCONS_00062922	Coding	Dedicator of cytokinesis	0.00840844	0.246542	0.00222923	2.05e-08	0.00037829	1.72e-07	0.525325	0.235583	0.983979	0.473334	0.257366	0.476881	up
TCONS_00065563	Coding	Dedicator of cytokinesis	0.004653	0.197718	0.496862	1.12648	0.513699	0.337861	0.210668	0	0	0	0.921053	0	down
TCONS_00027258	Coding	Dihydropyrimidinase	5.92e-06	0.010948	0.317839	0.157274	0.423044	0.418645	0.31906	2.10556	1.63819	1.91591	2.11464	2.52596	up
TCONS_00027259	Coding	Dihydropyrimidinase	0.000640404	0.0883796	12.4319	14.6923	7.24021	9.72446	9.89296	20.3582	32.9276	39.2371	51.8845	40.4623	up
TCONS_00027260	Coding	Dihydropyrimidinase	0.000240875	0.0611875	7.37402	1.44734	2.76141	6.17421	2.79722	16.2841	11.8882	22.6779	28.2206	22.7328	up
TCONS_00027261	Coding	Dihydropyrimidinase	0.00140332	0.122011	0.760745	0.151142	1.07317	1.58966	0.700145	4.23095	3.6438	1.97116	6.19496	6.62677	up
TCONS_00033474	Coding	Dihydropyrimidinase	0.00185569	0.137289	0.0405616	0	0.0347012	0.122787	0.0195491	0.540794	0.0938248	0.487833	0.584829	0.412971	up
TCONS_00103058	Coding	tRNA-dihydrouridine(16 17) synthase NAD(P)( ) -like	0.00492109	0.202524	0.593679	0.0491954	0.0475382	0.038345	0.0607738	1.83898	0.493529	3.47072	0.583921	0.192248	up
TCONS_00092522	Coding	dual specificity	5.77e-06	0.010948	16.6175	17.2237	10.6054	14.436	10.44	151.547	40.6025	78.6201	80.3946	108.344	up
TCONS_00093718	Coding	dual specificity	0.000753099	0.0951292	3.41702	2.99384	1.10302	1.89089	2.08669	16.1375	5.25312	5.02692	6.34708	10.9961	up
TCONS_00106092	Coding	Dual specificity protein phosphatase 15	0.000135749	0.0490308	11.1533	5.86768	12.1905	8.91347	14.7797	4.23281	2.10748	3.9375	1.85878	3.41422	down
TCONS_00106097	Coding	Dual specificity protein phosphatase 15	0.00588333	0.215188	0.665823	0.514315	0.870224	0.571102	0.808612	0.198022	0.372716	0.176714	0.260808	0.472195	down
TCONS_00009390	Coding	Dual specificity protein phosphatase 16	0.0082124	0.244752	4.96425	8.41391	4.27993	3.47594	8.57376	3.35816	3.63013	4.09679	3.17441	3.46515	down
TCONS_00009406	Coding	Dual specificity protein phosphatase 16	0.00799094	0.242731	0.0859551	0.236069	0.126044	0.101841	0.0780398	0	0	0	0.0910878	0.00330915	down
TCONS_00090513	Coding	Dual specificity protein phosphatase 7	0.0047729	0.2006	28.2486	27.0703	22.539	19.7413	19.298	11.6498	18.8077	13.9139	19.7728	21.4171	down
TCONS_00080347	Coding	segment polarity protein	0.00896214	0.252939	0.193861	1.26535	0	0.230497	0	0.856905	0.512081	2.791	3.87234	3.7497	up
TCONS_00071348	Coding	factor 2	1.41e-06	0.0046439	2.32276	2.40376	2.06222	1.79737	2.24634	7.36957	5.76482	10.1407	10.4133	7.69216	up
TCONS_00109043	Coding	enzyme 1	0.00978282	0.262778	2.6291	0	4.52e-05	0	0	3.36572	0.288898	0.333447	0.605342	5.38906	up
TCONS_00022233	Coding	enoyl-CoA delta isomerase 2	0.00060528	0.0863683	26.574	19.3639	26.1184	12.1429	19.9425	13.4154	10.2804	11.3575	13.5804	10.8428	down
TCONS_00090933	Coding	ER degradation-enhancing alpha-mannosidase-like protein	0.00284441	0.162525	5.9e-09	0.0266221	0.278051	0.000436543	1.61e-08	1.86303	0.864588	0.145492	2.89032	3.25944	up
TCONS_00027795	Coding	Elongation factor	0.00973847	0.262177	117.516	100.691	123.986	162.675	137.465	114.774	65.3157	93.5458	57.7517	96.6925	down
TCONS_00033865	Coding	Elongation factor	0.000527471	0.0838589	210.785	238.965	223.827	199.718	201.391	146.167	149.867	140.847	111.422	151.574	down
TCONS_00034341	Coding	Belongs to the TRAFAC class dynamin-like GTPase superfamily. Dynamin Fzo YdjA family	0.000362224	0.0722061	44.1598	31.5433	51.0621	32.519	32.2105	18.9275	26.0943	20.0111	25.5692	21.7656	down
TCONS_00040499	Coding	Belongs to the TRAFAC class dynamin-like GTPase superfamily. Dynamin Fzo YdjA family	0.00302713	0.167205	19.0498	15.0276	15.1564	14.1462	14.0759	30.4342	17.6007	31.7867	31.1961	24.6075	up
TCONS_00113228	Coding	eukaryotic translation initiation factor 2D	0.00343514	0.175873	7.57108	10.4158	8.9434	8.25746	8.41784	8.36626	4.73559	5.91728	4.91849	4.75569	down
TCONS_00009917	Coding	eukaryotic translation initiation factor 3 subunit D	0.000694984	0.0928613	47.7041	48.03	43.7404	43.0492	66.906	29.1365	33.118	41.9455	33.2026	28.9323	down
TCONS_00019167	Coding	eukaryotic translation initiation factor 3 subunit D	0.00165421	0.130285	42.9844	34.2352	33.8055	40.8503	35.6163	24.736	28.8811	27.3608	30.5833	18.3077	down
TCONS_00027285	Coding	Eukaryotic translation initiation factor 3, subunit E	0.00280928	0.161396	90.0919	79.7716	72.0664	79.4763	95.8334	56.1784	57.5305	57.9917	80.7859	60.247	down
TCONS_00055653	Coding	Eukaryotic translation initiation factor 3 subunit M	0.00113084	0.110982	76.6096	72.5858	66.3363	74.9606	84.0126	52.9943	53.6271	54.3459	62.5254	46.475	down
TCONS_00080295	Coding	initiation factor	0.00893445	0.252789	3.03e-07	0.526794	0.0425094	0.147615	0	0.291509	0.575583	1.29392	0.856337	0.752033	up
TCONS_00037389	Coding	initiation factor	0.00937102	0.259737	69.5352	74.3699	67.8111	67.3073	76.4394	47.0345	57.7707	61.4089	72.5266	43.9353	down
TCONS_00061486	Coding	Eukaryotic translation initiation factor 4 gamma 2	0.00910793	0.255199	35.4433	46.8217	31.7539	35.1771	16.1833	52.8272	53.5235	59.6439	84.7556	69.3239	up
TCONS_00056236	Coding	Eukaryotic translation initiation factor 5	0.00376029	0.182769	23.596	27.3832	23.0407	28.9886	24.9653	81.4121	45.7628	53.2977	43.7213	34.426	up
TCONS_00060116	Coding	Eukaryotic translation initiation factor 5	0.00728013	0.231006	1.17849	1.01625	1.38157	1.24958	1.18354	3.30005	2.10553	1.48498	1.9288	2.14928	up
TCONS_00122597	Coding	RNA polymerase II	0.000696982	0.0928613	7.28579	8.25675	5.06478	5.53417	8.17662	11.8023	11.9483	10.0753	12.7773	10.3879	up
TCONS_00126249	Coding	RNA polymerase II	0.00818891	0.244752	0.277131	0.257104	0.335177	0.307858	0.471702	1.02842	0.780781	0.715161	0.737904	0.545491	up
TCONS_00126243	lncRNA	RNA polymerase II	0.00541468	0.209304	4.27075	7.98336	4.56474	4.76964	5.61267	8.90477	10.9073	9.85369	9.93953	10.5746	up
TCONS_00124946	Coding	Elongation of very long chain fatty acids protein	0.00290369	0.163252	0.85483	0.836726	0.834296	1.1777	1.14938	2.39095	1.98107	1.7554	2.27776	6.71686	up
TCONS_00089063	Coding	ER membrane protein complex subunit 3	0.00843635	0.246542	81.1923	68.3958	53.3062	55.3793	56.7522	95.8077	89.4354	98.9582	98.0452	75.7059	up
TCONS_00044253	Coding	phosphodiesterase I activity	2.18e-05	0.0217716	0.720627	0.350755	0.934041	0.47824	0.389386	1.79078	2.01367	3.76085	2.21156	2.62499	up
TCONS_00044254	Coding	phosphodiesterase I activity	0.00596371	0.215908	0.286148	0.0245003	0.393084	0.0407406	0.191633	1.11194	0.55846	0.565476	1.09232	1.00522	up
TCONS_00044255	Coding	phosphodiesterase I activity	0.00187631	0.13773	3.62207	1.59498	2.35267	1.17507	1.27907	3.65128	3.39296	6.07423	5.9143	3.50767	up
TCONS_00044259	Coding	phosphodiesterase I activity	0.00398939	0.185947	0	0	0.0484607	0.0921209	0.0761557	0.783836	0.267583	0.484293	0.265637	0.227708	up
TCONS_00038964	lncRNA	phosphodiesterase I activity	0.00110099	0.110175	0	0	7.68e-07	0.0528407	0	0.0887255	0.104443	0.289674	0.361307	0.450589	up
TCONS_00112734	Coding	Protein phosphatase inhibitor that specifically inhibits protein phosphatase 2A (PP2A) during mitosis	0.00631158	0.219231	36.4867	34.7237	32.6479	30.5863	35.2219	42.9023	42.9573	64.6538	49.1424	51.7276	up
TCONS_00038344	Coding	Endothelial PAS domain-containing protein 1	0.00990728	0.264014	3.68536	11.0966	1.92112	4.06925	7.76045	0.641229	0	1.19113	0.630242	0.786029	down
TCONS_00043752	Coding	Endothelial PAS domain-containing protein 1	0.00746676	0.233719	64.0143	110.503	20.2395	57.269	65.1422	16.8531	47.6243	19.1629	8.65515	11.2374	down
TCONS_00094807	Coding	Epsin N-terminal homology (ENTH) domain	0.00954079	0.261463	1.64972	0.462826	0.418318	0.862604	1.14037	1.50849	1.50871	2.04394	1.59055	3.75135	up
TCONS_00104701	Coding	AIG1 family	0.000852788	0.0991333	10.235	9.61201	10.3164	9.43666	10.6146	12.9601	14.0672	19.9671	21.2711	15.6088	up
TCONS_00102693	Coding	Endoplasmic reticulum to nucleus signaling 1	0.00883607	0.251954	5.90359	4.76239	4.09027	4.87057	4.74454	7.49398	6.51117	10.3163	5.39565	11.1433	up
TCONS_00011918	Coding	Serine hydrolase involved in the detoxification of formaldehyde	0.0015748	0.127955	3.29023	2.03353	1.62019	1.96806	1.39383	4.70359	4.22807	16.0773	11.8744	4.31538	up
TCONS_00116756	Coding	persulfide dioxygenase	0.00646255	0.220735	50.2594	60.8986	47.8616	59.232	49.7131	59.5797	90.1175	92.3323	156.334	75.2696	up
TCONS_00049663	Coding	Ethanolamine-phosphate phospho-lyase	0.00791786	0.241565	1.30475	6.36127	0.846247	1.36019	1.31243	0.0997226	0.575676	1.18087	0.10489	0.278722	down
TCONS_00053480	Coding	Ethanolamine-phosphate phospho-lyase	0.00203776	0.14144	8.14915	19.2482	2.40599	8.41686	5.66118	0.0513282	0.00706263	0	9.55833	1.81e-08	down
TCONS_00111866	Coding	V-ets avian erythroblastosis virus E26 oncogene homolog 1	0.00471514	0.198896	3.79188	3.50034	4.40315	3.42829	4.10758	2.10966	3.20606	2.65408	2.57475	3.0442	down
TCONS_00098738	Coding	RNA-binding protein	0.00828239	0.245456	0.0372572	0.055655	0.089683	0.0183058	0.0390407	0.389224	0.354091	0.296275	0.39617	0.175987	up
TCONS_00111127	Coding	Eyes absent homolog 3	0.0061546	0.217201	0	0.0487627	0.259322	0	0	1.41123	0.272764	0.472477	1.94355	0.293654	up
TCONS_00060677	Coding	Coagulation factor II, thrombin	0.00964876	0.262177	0.337389	0.375013	0.576816	0.464071	0.469916	0.150127	0.248343	0	0.10661	0	down
TCONS_00008577	Coding	Coagulation factor V	0.00516096	0.204633	46.4728	50.1156	37.8872	32.968	59.4153	24.7874	31.3929	29.9443	43.0166	29.0456	down
TCONS_00001730	Coding	coagulation factor VII	0.0036716	0.18058	12.314	11.533	12.9381	13.6008	15.5127	15.8137	21.7819	25.1117	26.0788	16.5576	up
TCONS_00082384	Coding	Coagulation factor IX	0.00581972	0.214559	102.597	101.917	125.065	121.257	116.482	101.217	84.7598	71.7016	55.7293	58.5347	down
TCONS_00045372	Coding	fatty acid binding protein 1	0.00595835	0.215883	37.5439	17.0579	28.0941	41.4409	27.148	32.052	349.688	83.9171	170.605	138.121	up
TCONS_00055559	Coding	Fatty acid desaturase	0.00602692	0.216333	109.988	76.5788	41.8009	38.5355	77.2213	96.2827	145.266	158.018	259.171	93.4856	up
TCONS_00055560	Coding	Fatty acid desaturase	0.00500702	0.203612	0.0822887	0	0	0	0.290458	0.462771	0.327633	0.484299	2.58737	0.622678	up
TCONS_00057710	Coding	Fatty acid desaturase 2	0.00143244	0.123553	3.66277	0.678521	0.974648	0.374803	0.748083	8.11736	3.0577	7.30054	10.0722	2.46426	up
TCONS_00092567	Coding	Fas associated factor family member 2	2.34e-05	0.0217716	0	0	0	0	0	0.344391	0.198576	0.731337	0.603813	0.547785	up
TCONS_00092568	Coding	Fas associated factor family member 2	0.00708955	0.229136	0.49401	0.159431	0.375409	0.473577	0.46204	0	6.78e-10	0	0.197505	0.276111	down
TCONS_00092569	Coding	Fas associated factor family member 2	0.00168122	0.131516	2.17611	2.1279	2.28143	1.80399	1.61179	3.41496	3.58545	3.63584	3.99016	4.34937	up
TCONS_00070309	Coding	Fas apoptotic inhibitory molecule	0.00126492	0.11824	2.3195	2.22913	1.46569	1.41344	2.66269	0.932215	0.978354	0.957159	0.886238	1.19876	down
TCONS_00023011	Coding	Family with sequence similarity 110 member B	0.00396628	0.185947	0.950459	1.66951	2.2304	1.70282	2.00211	0.8882	0.681892	1.03674	1.20918	0.606817	down
TCONS_00067193	Coding	Family with sequence similarity 117 member B	2.95e-05	0.023548	2.03185	1.75963	1.91899	1.49088	1.82651	5.44853	2.7122	4.56301	4.66386	5.34984	up
TCONS_00082205	Coding	Family with sequence similarity 155 member B	0.00278923	0.161396	2.1834	3.04764	0.958084	2.03398	1.79416	3.48222	3.80373	4.14164	4.23882	3.26961	up
TCONS_00084441	Coding	Family with sequence similarity 169 member B	0.00221052	0.144881	0.864643	0.777984	0.477321	0.417408	1.17573	0.11741	0.299135	0.353066	0.244719	0.294251	down
TCONS_00084470	Coding	Family with sequence similarity 169 member B	8.42e-05	0.0422026	6.16357	11.2985	7.77451	6.36777	11.4195	2.1583	4.16455	2.43907	3.5931	1.84456	down
TCONS_00101974	Coding	FAM195 family	0.000612664	0.0866198	9.59515	4.84504	7.77163	11.584	9.65833	18.0074	15.7618	15.5652	24.3686	19.5005	up
TCONS_00084596	Coding	Family with sequence similarity 96 member A	0.00020502	0.057381	51.8357	40.6996	39.5983	41.5284	49.1915	63.5519	63.1216	80.8328	101.127	80.601	up
TCONS_00045349	Coding	FAST kinase domain-containing protein 5	0.000424833	0.0758334	3.04531	3.55525	3.55964	2.687	2.71822	4.72796	5.05854	6.36166	6.80473	7.47405	up
TCONS_00049862	Coding	FAST kinase domain-containing protein 5	0.00576019	0.213728	0.743399	0.748492	0.973956	0.947653	0.285484	1.44689	2.59208	1.53363	1.9635	1.60972	up
TCONS_00121712	Coding	Belongs to the FBPase class 1 family	0.000301572	0.0667094	6.8341	15.1165	7.10883	3.76079	12.3946	2.02132	3.28451	2.41974	2.82269	2.79811	down
TCONS_00125534	Coding	Belongs to the FBPase class 1 family	0.000331702	0.0693902	5.45013	4.72475	6.37666	7.00635	5.06932	2.3796	2.98645	2.56776	4.11461	3.3513	down
TCONS_00097560	Coding	F-box WD repeat-containing protein 8	0.000250194	0.0627453	11.7297	11.2601	9.02886	10.1501	10.458	15.2736	14.3599	17.1737	22.2344	20.9519	up
TCONS_00121314	Coding	FCH domain only protein 2	0.00853615	0.248047	2.84411	3.05262	3.14378	2.56524	3.72917	2.2481	1.8099	2.62325	2.29547	1.62836	down
TCONS_00102406	Coding	NADPH adrenodoxin oxidoreductase, mitochondrial	0.00313733	0.168885	13.8976	18.4377	12.6448	13.3658	14.5967	15.0458	20.1092	25.2498	31.2443	25.5346	up
TCONS_00115941	Coding	fem-1 homolog A	0.00714969	0.22948	37.5098	34.259	26.578	27.5691	34.5182	34.7756	37.5455	51.0197	66.7908	53.4966	up
TCONS_00084622	Coding	Tyrosine-protein kinase Fes Fps	0.00501471	0.203612	4.66513	3.25982	5.46086	2.80779	4.10865	2.69487	2.89437	2.67172	2.54611	1.9951	down
TCONS_00078546	Coding	Cystatin-like domain	0.00119527	0.115365	583.9	590.953	589.316	441.859	604.184	417.03	307.137	372.421	233.205	184.377	down
TCONS_00078547	Coding	Cystatin-like domain	0.00182314	0.135947	4.21571	8.27835	6.57492	4.51828	6.76168	3.15279	2.35286	3.69006	3.63234	1.32069	down
TCONS_00078548	lncRNA	Cystatin-like domain	0.00145398	0.124713	159.918	388.796	264.871	150.885	261.49	118.413	121.043	105.304	84.8123	54.0697	down
TCONS_00080318	lncRNA	Cystatin-like domain	0.00933827	0.259536	0.918643	0.732993	1.5789	1.73673	1.12486	0.0281981	0.410551	0.558823	0.316153	0.00287196	down
TCONS_00090376	Coding	FYVE, RhoGEF and PH	9.09e-05	0.0426106	1.41e-09	0	0	0.788552	0	1.60828	2.90697	6.33326	9.41172	15.666	up
TCONS_00090390	Coding	FYVE, RhoGEF and PH	0.00633094	0.219739	0.128543	0	0.126185	0	0.179145	0.476207	0.417931	0.293426	0.720275	0.616806	up
TCONS_00090392	Coding	FYVE, RhoGEF and PH	0.002013	0.140814	0.109639	0.0378737	0	0	0	0.319056	0.0380303	0.354625	0.582107	1.67427	up
TCONS_00093742	Coding	Fibroblast growth factor receptor 4	0.00124737	0.11788	1.34952	0.758542	0.117196	0.610769	0.537082	0	0	0	0	0	down
TCONS_00010980	Coding	Fibrinogen-related domains (FReDs)	0.00205628	0.14144	7.58751	9.58606	9.75047	4.82836	7.58769	3.40522	5.08978	5.42884	2.39557	2.69145	down
TCONS_00008975	Coding	Peptidyl-prolyl cis-trans isomerase FKBP4	0.00402774	0.186025	1.04e-07	0	0	0.836396	0.388655	4.59816	4.04491	1.00631	1.81477	0.829495	up
TCONS_00008979	Coding	Peptidyl-prolyl cis-trans isomerase FKBP4	0.00606587	0.216921	27.5126	27.8943	44.1661	42.736	32.5041	105.621	75.9206	52.2519	99.574	45.9226	up
TCONS_00008988	Coding	Peptidyl-prolyl cis-trans isomerase FKBP4	0.00402098	0.185947	5.84483	7.63309	4.19707	6.65527	6.35011	12.1201	10.4124	12.4705	11.4717	7.8166	up
TCONS_00018388	Coding	Peptidyl-prolyl cis-trans isomerase FKBP4	0.00667932	0.223833	100.582	87.3359	63.8069	108.403	67.8709	201.967	161.973	110.549	181.827	119.055	up
TCONS_00029227	Coding	Peptidyl-prolyl cis-trans isomerase FKBP9	0.00310337	0.168596	0.956514	0.728282	0.95405	0.576879	0.798365	0.309233	0.27311	0.476602	0.370297	0.594415	down
TCONS_00090656	Coding	Filamin-type immunoglobulin domains	0.00898015	0.252998	1.76979	2.25353	0.670319	0.508436	0.923061	3.07474	1.64556	5.86255	3.12806	2.74367	up
TCONS_00060362	Coding	heme transporter activity	0.0012308	0.117567	0.600014	1.39136	0.777398	0.652465	0.959979	1.27069	1.84776	1.92224	1.87986	2.05562	up
TCONS_00073831	Coding	Flavin-binding monooxygenase-like	0.000214507	0.0578433	187.075	373.813	269.717	201.517	364.174	84.789	143.822	71.2493	146.573	96.1838	down
TCONS_00076314	Coding	Dimethylaniline monooxygenase N-oxide-forming	0.00802526	0.243259	95.0154	93.8491	101.752	86.487	119.917	104.77	61.1552	61.5647	52.9178	70.719	down
TCONS_00068353	Coding	regulation of substrate-dependent cell migration, cell attachment to substrate	0.00704925	0.228863	7.87599	24.2225	4.92759	12.9525	18.2269	0.00152204	3.80991	0.827556	3.01531	0.413838	down
TCONS_00068439	Coding	regulation of substrate-dependent cell migration, cell attachment to substrate	0.00677358	0.225454	1.10296	0.665001	1.18178	1.21108	0.791345	0.269973	0.558317	0.490653	0.641322	0.428862	down
TCONS_00102745	Coding	Fructosamine kinase	0.00425	0.190025	11.521	13.5713	7.50584	8.81867	10.2247	6.0985	8.3373	4.60137	5.44037	2.61231	down
TCONS_00058916	Coding	Formin-binding protein 4	0.00613886	0.2171	3.69608	4.61392	3.72821	3.24764	4.99139	2.7504	2.553	3.24282	3.16343	3.52304	down
TCONS_00082688	Coding	Fibronectin type 3 domain	0.00389481	0.184176	0	0	0.00239009	0.0599334	0.452509	1.19178	0.650863	0.29976	1.00938	0.963194	up
TCONS_00092833	Coding	Folliculin interacting protein 1	0.00124117	0.11788	0.181798	0	0.0901863	0	0	1.3529	0.648403	1.05781	0.46943	0.614934	up
TCONS_00093925	Coding	Folliculin interacting protein 1	0.00998527	0.264797	0.203374	0.0502471	0.0600052	0.0194921	0.0473513	0.677634	0.450657	0.653438	0.76957	0.290109	up
TCONS_00102771	Coding	Forkhead box protein K2	0.00833941	0.245943	1.06023	0.67304	0.742285	1.31524	0.589406	1.95649	1.115	1.50124	1.86768	4.40996	up
TCONS_00044470	Coding	Forkhead box	0.000566847	0.0838589	1.69137	3.4624	2.58426	1.45946	3.09392	3.40599	8.65838	8.99908	6.97032	8.41153	up
TCONS_00068546	Coding	Formiminotransferase domain, N-terminal subdomain	0.000868608	0.0996464	100.734	107.822	96.3224	86.1823	98.4333	43.4163	57.1284	31.5801	64.3103	18.094	down
TCONS_00075441	Coding	Far upstream element-binding protein 1	0.00252999	0.153499	5.30149	5.30203	4.37112	3.5008	3.33543	0.952217	0	0.376717	0.26817	0.522859	down
TCONS_00045228	Coding	Belongs to the G-protein coupled receptor Fz Smo family	0.000590504	0.0853131	0.15915	0.409768	0.26048	0.431721	0.355831	0	1.37e-07	0	0	0.148443	down
TCONS_00006188	Coding	Belongs to the G-protein coupled receptor Fz Smo family	0.00550849	0.210156	8.53152	8.49508	8.29844	6.80538	11.2351	5.53143	5.83972	6.51347	9.02147	5.79709	down
TCONS_00116017	Coding	Fizzy-related protein	0.00803557	0.243259	5.214	5.30687	4.22595	4.16202	5.70383	3.37698	3.06439	3.6921	3.56025	4.71762	down
TCONS_00117966	Coding	Glucose-6-phosphate 1-dehydrogenase	0.000167263	0.0542903	7.4889	11.2907	8.43769	4.13986	10.2742	55.9613	47.6666	132.188	52.4978	18.4258	up
TCONS_00118006	Coding	Glucose-6-phosphate 1-dehydrogenase	0.00558226	0.211519	5.70811	3.79591	0.339421	2.52829	3.21306	14.8485	6.76177	37.1352	24.9499	6.36331	up
TCONS_00111553	Coding	RmlD substrate binding domain	0.00016128	0.0532592	20.0303	21.1552	17.1387	14.5633	27.4128	30.427	51.943	58.0696	66.0862	36.5003	up
TCONS_00021265	Coding	Polypeptide N-acetylgalactosaminyltransferase 15	0.00780166	0.239341	0	0.101857	0	0	0.0516205	0.161812	0.253479	0.10602	0.0537091	0.407105	up
TCONS_00118409	Coding	Galactose-1-phosphate uridylyltransferase	0.00541522	0.209304	5.05829	6.45635	5.53053	4.72672	6.50518	2.61209	4.15541	4.65761	5.41363	2.64179	down
TCONS_00115760	Coding	Guanidinoacetate N-methyltransferase	0.00244187	0.15133	154.189	222.513	173.632	192.971	181.636	87.0026	80.8712	78.8047	207.279	55.2759	down
TCONS_00003231	Coding	Has both glyceraldehyde-3-phosphate dehydrogenase and nitrosylase activities, thereby playing a role in glycolysis and nuclear functions, respectively. Glyceraldehyde-3-phosphate dehydrogenase is a key enzyme in glycolysis that catalyzes the first step of the pathway by converting D-glyceraldehyde 3- phosphate (G3P) into 3-phospho-D-glyceroyl phosphate. Modulates the organization and assembly of …	0.00866855	0.249387	7.86324	7.11718	5.90212	5.39453	5.57244	2.58013	2.99418	4.01456	3.88575	5.82861	down
TCONS_00002570	Coding	Trifunctional purine biosynthetic protein	0.00646641	0.220735	30.3793	81.5632	70.0873	70.5353	64.0153	22.32	35.258	34.447	48.1807	21.6726	down
TCONS_00002573	Coding	Trifunctional purine biosynthetic protein	0.00832633	0.245943	167.472	265.979	210.387	238.277	290.854	83.3424	150.991	147.483	253.348	110.34	down
TCONS_00026407	Coding	Transcription factor GATA-6	0.00668282	0.223833	4.79464	3.44402	3.51979	3.57023	5.87262	2.47429	2.46405	2.31656	3.982	1.16295	down
TCONS_00103975	Coding	Nipsnap homolog 2	9.49e-05	0.0438198	23.3717	37.8796	28.8106	27.1184	35.0281	8.94691	15.0798	11.8999	22.0619	12.1664	down
TCONS_00116975	Coding	Guanylate-binding protein, C-terminal domain	0.000852363	0.0991333	12.098	9.52013	10.1497	0.364498	9.49078	0.419684	0.633645	0	0	0	down
TCONS_00116976	Coding	Guanylate-binding protein, C-terminal domain	0.000105565	0.0439681	18.4613	30.971	13.1488	7.81257	16.1805	0.650238	0	0.843114	0.211511	0.533503	down
TCONS_00049280	Coding	Vitamin D-binding	0.001702	0.131859	262.307	309.547	361.227	321.901	339.818	140.514	214.3	229.672	231.788	176.258	down
TCONS_00049285	Coding	Vitamin D-binding	0.00613777	0.2171	0.453182	0.209173	1.09496	0.481865	0.798507	0	0	0	1.07779	1.77e-08	down
TCONS_00049287	Coding	Vitamin D-binding	0.00623072	0.218557	223.018	421.172	336.208	294.533	396.26	225.414	261.979	201.332	224.883	176.044	down
TCONS_00049291	Coding	Vitamin D-binding	0.000414964	0.07553	6.06419	5.37383	5.23341	6.68412	6.32337	1.77101	1.8997	1.87836	3.8514	0.655849	down
TCONS_00049303	Coding	Vitamin D-binding	0.00229874	0.147638	2.41013	6.13841	2.54668	4.01586	4.40651	0.887344	2.33274	1.1641	1.48509	1.58334	down
TCONS_00049308	Coding	Vitamin D-binding	0.00909112	0.254882	843.158	1621.16	1179.97	1023.96	1412.95	794.487	1016.47	717.764	845.595	577.419	down
TCONS_00053215	Coding	Vitamin D-binding	0.00208734	0.141778	0.391127	0.424631	0.371976	0.322561	1.56334	0	0	0	0	0	down
TCONS_00117140	Coding	glutaryl-CoA dehydrogenase	0.000125907	0.0490308	49.372	59.2672	77.1898	54.5789	103.263	150.413	131.609	145.284	200.775	253.177	up
TCONS_00117247	Coding	glutaryl-CoA dehydrogenase	0.000760704	0.0951581	35.3824	53.2371	33.1614	45.6453	38.3637	62.2216	55.7714	81.8446	103.071	75.8787	up
TCONS_00117249	Coding	glutaryl-CoA dehydrogenase	0.00482942	0.201673	1.02426	35.371	23.1378	48.1778	18.779	0.103762	21.0786	0	4.36e-07	1.13e-06	down
TCONS_00036502	Coding	Glutamate-cysteine ligase, catalytic subunit	2.1e-05	0.0217716	58.5967	42.2051	67.1666	68.9063	47.8793	10.4816	25.2604	20.657	17.8552	16.9471	down
TCONS_00036503	Coding	Glutamate-cysteine ligase, catalytic subunit	0.00513773	0.204113	0.109749	0.375381	0.372034	0.388229	0.295078	0.0901689	0.0490381	0	0	0.0727845	down
TCONS_00121583	Coding	Guanine deaminase	0.00821464	0.244752	18.4942	4.80183	8.51263	5.62481	2.61592	28.5875	8.73408	27.6412	18.4127	38.84	up
TCONS_00121579	lncRNA	Guanine deaminase	0.00364086	0.180026	19.8049	3.93128	8.77355	6.04654	4.21709	33.3795	11.0787	24.795	22.6354	41.6182	up
TCONS_00022080	Coding	Glucose-fructose oxidoreductase	0.00152436	0.125898	1.67614	1.59609	1.0976	0.934895	1.73778	0.611016	0.589082	0.814723	0.991181	0.71989	down
TCONS_00092917	Coding	GDNF family receptor	0.00250063	0.152971	10.5184	12.0773	7.02778	6.26735	7.98643	3.55558	3.1786	4.28209	4.10921	0.779032	down
TCONS_00063362	Coding	Growth hormone-inducible transmembrane protein	0.000552585	0.0838589	84.544	61.4351	52.9507	61.5686	54.4967	116.149	90.8914	119.16	171.484	89.0112	up
TCONS_00122975	Coding	growth hormone receptor	0.00656543	0.221944	7.28927	11.0985	7.68402	10.7659	7.04269	3.83833	6.70315	5.35709	1.88454	1.58608	down
TCONS_00077888	Coding	PERQ amino acid-rich with GYF domain-containing protein 2	0.000774337	0.0959763	0.138001	0.281923	0.264743	0.159754	0.43201	0	0	0	0	0	down
TCONS_00117176	Coding	glutamate secretion	0.000108796	0.0445122	41.4943	34.6908	30.7357	31.7548	26.4097	75.7798	64.6082	57.6978	91.7256	56.7829	up
TCONS_00117177	Coding	glutamate secretion	0.000805259	0.098537	13.4404	13.4334	13.2942	18.4074	18.2901	33.6169	29.4067	40.3838	41.2344	19.7614	up
TCONS_00067598	Coding	Belongs to the glycosyl hydrolase 35 family	0.00931734	0.259337	5.74317	4.31426	7.28573	5.23299	7.1963	3.36233	2.72754	1.3669	1.51225	1.45393	down
TCONS_00125190	Coding	glycine dehydrogenase (decarboxylating) activity	0.00803979	0.243259	0	0.238723	0.0535503	0.0446594	0	0.161929	0.425098	0.360958	0.835513	0.169386	up
TCONS_00125198	lncRNA	glycine dehydrogenase (decarboxylating) activity	0.00452502	0.195881	0.747973	1.31871	0.14742	0.448795	0.497385	0.808173	2.58631	2.5622	3.79405	1.73771	up
TCONS_00096579	Coding	glycolipid transfer protein	0.00592278	0.215883	19.9047	18.5728	19.9369	21.3256	30.0132	24.1757	42.0183	38.795	48.0877	30.4805	up
TCONS_00072436	Coding	glutamine synthetase	0.00909	0.254882	814.954	699.506	607.585	767.365	513.029	360.68	296.177	567.931	507.037	134.102	down
TCONS_00109264	Coding	WD domain, G-beta repeat	0.00984632	0.263669	0.30473	0.586096	0.195853	0.308405	0.813982	0.139273	0	0	0.494111	0	down
TCONS_00110614	Coding	GTPase that associates with pre-60S ribosomal subunits in the nucleolus and is required for their nuclear export and maturation	0.00257188	0.154612	10.7663	11.0725	11.0668	13.2127	13.2412	7.60343	7.81007	8.99436	8.25006	9.687	down
TCONS_00093956	Coding	Glucosamine-6-phosphate isomerases/6-phosphogluconolactonase	0.000135422	0.0490308	0	0	0	0	0.0882925	5.68244	1.63953	0.114422	0.522589	3.57404	up
TCONS_00068866	Coding	Golgi reassembly-stacking protein 2	0.0059274	0.215883	22.6963	18.8217	20.8026	20.024	22.2084	12.6629	14.5854	16.9864	20.5216	15.696	down
TCONS_00027806	Coding	Glycosylphosphatidylinositol anchor attachment 1 protein	0.00187684	0.13773	17.6123	16.4605	18.1956	14.6652	19.9361	18.9783	25.8887	42.2526	37.1273	26.7122	up
TCONS_00064091	Coding	Glycerol-3-phosphate acyltransferase 1, mitochondrial	0.00234426	0.148262	0.192547	0	0	0	0.398611	0.627476	1.55543	1.3175	0.685101	0.721319	up
TCONS_00066514	lncRNA	Glycerol-3-phosphate acyltransferase 1, mitochondrial	0.00058396	0.0851661	11.7112	7.78556	7.09898	5.4494	9.71952	14.7102	13.4678	17.6656	34.4611	15.4614	up
TCONS_00123110	Coding	GC-rich promoter binding protein 1	0.0091197	0.255219	7.47143	8.10551	6.74974	6.27926	4.33927	15.7019	11.824	11.7611	10.32	14.053	up
TCONS_00117673	Coding	Glycerol-3-phosphate dehydrogenase NAD( ) , cytoplasmic isoform X1	0.00243089	0.150975	3.88869	3.75615	2.4086	2.52839	4.81769	4.90816	5.97636	8.18593	9.45253	4.59534	up
TCONS_00068986	Coding	Glycerol-3-phosphate dehydrogenase NAD(	0.00989546	0.263986	1.14241	0.750895	1.8958	0.475777	1.78632	1.31766	2.4347	3.14721	12.2838	6.8453	up
TCONS_00071282	Coding	Glycerol-3-phosphate dehydrogenase NAD(	0.00269277	0.158178	2.09421	0.63771	2.49151	1.78185	2.59865	3.89766	3.7154	6.55112	24.9019	11.1552	up
TCONS_00057273	Coding	glycine receptor clustering	0.0015221	0.125898	28.0218	34.0422	26.2506	18.8868	26.4901	10.0233	17.5805	16.7663	23.0741	10.266	down
TCONS_00021628	Coding	phospholipase	0.00970172	0.262177	0.549353	0.75942	0.606359	0.604178	0.579379	0.0907927	0.246661	0.113356	0.187698	0.113343	down
TCONS_00100042	Coding	Lung seven transmembrane receptor	0.00743555	0.233581	14.3947	10.9969	11.878	10.7175	12.0838	13.9973	18.4636	25.5256	20.1313	14.3109	up
TCONS_00101222	Coding	Lung seven transmembrane receptor	0.0013066	0.119623	2.82773	2.86065	4.30777	3.93538	4.31151	0	0.225672	4.36e-09	0	2.03506	down
TCONS_00022071	Coding	G-protein coupled receptor	0.00276475	0.16078	1.93521	3.59981	2.75922	0.757459	2.37081	0.88166	0.582826	0.69313	0.343729	0.312618	down
TCONS_00069913	Coding	Integral membrane protein GPR155	0.00840632	0.246542	0	0.178678	0.0447096	0	0.0567313	0.123826	0.463588	0.221396	0.434927	0.346403	up
TCONS_00001490	Coding	Integral membrane protein GPR180	0.00734937	0.231901	1.84389	1.38529	1.57534	1.94428	1.57821	0.89896	0.885676	1.39106	1.19541	0.996887	down
TCONS_00087532	Coding	(alanine aminotransferase) 2	0.0089909	0.253135	34.8091	83.6847	62.6578	120.271	50.4145	131.964	125.223	163.2	202.502	105.332	up
TCONS_00043540	Coding	Gremlin 2, DAN family BMP antagonist	0.00665872	0.223725	1.67363	2.02259	2.62155	2.41052	3.17946	1.68056	1.73479	1.54751	1.46606	1.08763	down
TCONS_00007062	Coding	TBC protein 1	0.00553038	0.210437	0.280318	0.0812023	0.203608	0.132044	0.159393	0	0	0	0.115928	0	down
TCONS_00008926	Coding	glutathione S-transferase kappa 1	0.00727233	0.230919	0.74074	2.03225	2.49966	0.393336	4.02901	0.366965	0	0	1.30088	0	down
TCONS_00008930	Coding	glutathione S-transferase kappa 1	0.00713115	0.229428	0.763774	1.3793	0.616427	1.93999	2.14931	0.0667433	1.19554	0.17494	0	0	down
TCONS_00113345	Coding	Glutathione S-transferase Mu	0.000167094	0.0542903	329.816	366.874	347.948	344.089	392.343	259.813	216.514	223.517	189.806	208.661	down
TCONS_00062610	Coding	glutathione S-transferase	0.00221246	0.144881	8.05009	4.85003	4.24374	3.63876	4.54462	10.3043	8.70369	5.9397	12.8518	10.1239	up
TCONS_00065307	Coding	glutathione S-transferase	0.00109586	0.110138	0.561687	1.13873	0.873039	1.16279	1.72048	3.63005	2.15134	2.86852	2.11749	3.0763	up
TCONS_00035552	Coding	General transcription factor IIH	0.00778424	0.239124	27.8086	30.9878	25.1994	28.2965	37.5472	40.7347	39.2582	44.2838	47.103	43.8882	up
TCONS_00020628	Coding	GTP binding protein 4	0.00115732	0.11302	83.9622	62.6391	53.5285	72.0035	91.3674	38.7084	47.4702	45.3776	58.8007	54.8864	down
TCONS_00028058	Coding	GTP binding protein 4	0.00476985	0.2006	54.3613	46.2047	40.2519	53.9648	71.4098	37.5494	28.0997	27.837	53.6291	41.6058	down
TCONS_00098827	Coding	Guanylylate cyclase	0.00228281	0.147579	20.24	15.5621	11.5209	16.5136	16.2975	18.2142	22.956	27.5085	36.1072	34.3088	up
TCONS_00003662	Coding	Transfers the glycosyl residue from UDP-Glc to the non- reducing end of alpha-1,4-glucan	0.0010705	0.109836	2.96285	4.18253	2.43184	2.06306	4.00729	0.647569	1.94668	0.793148	2.05479	0.972296	down
TCONS_00117389	Coding	Histone H3	0.00302125	0.167205	122.916	119.811	94.7946	106.139	104.76	72.823	76.7614	92.8568	91.6717	47.091	down
TCONS_00102367	Coding	Histone H3.3-like	0.00370539	0.182048	47.0413	55.9748	42.5447	37.5047	45.0536	38.2916	28.3893	33.2746	27.1619	17.2578	down
TCONS_00102368	Coding	Histone H3.3-like	0.00178358	0.13486	23.7128	15.6749	14.0541	14.5738	19.3116	10.7082	14.5121	9.27307	11.9768	8.03928	down
TCONS_00102370	Coding	Histone H3.3-like	0.00128677	0.118977	90.2221	91.4802	71.9344	77.7927	85.4348	74.2367	46.958	65.3914	58.7281	44.1272	down
TCONS_00062730	Coding	hyaluronan binding protein 2	0.00776174	0.23875	86.5424	83.954	65.6049	69.3981	71.442	70.7173	50.7377	65.2044	43.0663	40.6433	down
TCONS_00045255	Coding	Belongs to the thiolase family	0.0086252	0.249225	14.2382	22.2417	38.0213	15.5311	19.6642	26.636	37.5648	40.6836	63.4739	42.1891	up
TCONS_00042796	Coding	oxidase 1	0.00857487	0.248387	0.520892	0	0	0	0.244514	0.648844	0.669356	0.392644	1.45001	0.299005	up
TCONS_00003197	Coding	Hydroxyacid oxidase 2	0.00414198	0.188514	19.1334	40.2395	21.422	23.9976	36.572	7.26604	21.8942	12.9694	17.5189	9.07992	down
TCONS_00013642	Coding	Hydroxyacid oxidase 2	0.00876174	0.250981	0.31935	0.57309	0.536169	0.414649	0.738315	0.0537164	0.208343	0.0622703	0.317033	0.0581862	down
TCONS_00079660	Coding	High density lipoprotein binding protein	0.00723565	0.230877	0.155555	0.296093	0.28287	0.482116	0.149379	0	0	0.643266	0	0	down
TCONS_00057438	Coding	E3 ubiquitin-protein ligase HECTD1	0.00871261	0.250231	0.00305763	1.6e-06	0.000576213	0.0175982	0.313813	0.0756738	0.721567	0.537505	0.323711	0.516803	up
TCONS_00076669	Coding	HECT domain containing E3 ubiquitin protein ligase 3	5.37e-05	0.0335567	5.00764	4.85135	5.08673	3.69919	4.98749	7.20102	6.83003	10.9459	11.0282	9.82463	up
TCONS_00080911	Coding	oxidoreductase activity, oxidizing metal ions, oxygen as acceptor	0.000813813	0.0985814	1.33855	1.26019	0.966281	0.765979	1.48283	1.59316	2.32923	1.78522	3.62106	2.94443	up
TCONS_00082190	Coding	oxidoreductase activity, oxidizing metal ions, oxygen as acceptor	0.00013821	0.049313	3.06718	3.46368	2.84032	2.65298	3.90007	4.49578	6.55555	5.10127	8.47052	7.95863	up
TCONS_00025466	Coding	Homocysteine-responsive endoplasmic reticulum-resident ubiquitin-like domain member 2 protein	0.00609685	0.216921	10.1315	13.3172	9.45067	10.9647	13.9372	7.21201	8.44748	10.9799	8.38828	5.7135	down
TCONS_00121303	Coding	Beta-hexosaminidase subunit beta	0.0093602	0.259737	22.4518	23.9213	24.6878	18.7232	28.5401	29.7098	33.5888	34.1606	34.391	36.7756	up
TCONS_00045559	Coding	Hepatocyte growth factor activator	0.000233624	0.060005	107.779	99.2058	98.8886	93.276	112.579	72.6493	62.6821	74.9117	60.844	46.4976	down
TCONS_00045578	Coding	Hepatocyte growth factor activator	0.000542204	0.0838589	43.9382	49.1087	48.4381	50.1948	52.3311	34.5456	27.9074	27.2442	26.5242	16.2057	down
TCONS_00037915	Coding	Protein-cysteine N-palmitoyltransferase HHAT	0.00628647	0.218899	0.341982	0.399546	0.527186	0.475545	0.309061	0.60375	1.03317	0.91274	1.1794	0.749487	up
TCONS_00009711	Coding	homeodomain-interacting protein kinase 2	0.00320497	0.170217	0.79671	1.72244	2.10138	1.97253	1.32441	6.69123	4.09269	4.05671	2.53207	5.4907	up
TCONS_00014761	Coding	Histone H2B	0.00027238	0.0649107	4.51059	2.91396	5.02348	2.09068	4.21487	17.8385	15.8711	32.1916	15.074	8.75486	up
TCONS_00116714	Coding	Histone H2B	0.00107298	0.109836	14.639	6.34587	8.35299	5.79761	8.51577	14.0771	14.9337	22.699	20.9569	13.9482	up
TCONS_00116715	Coding	Histone H2B	0.00226066	0.146997	155.607	78.2043	66.0415	61.314	140.519	194.471	143.231	269.582	259.786	172.797	up
TCONS_00010227	Coding	chromatin silencing	2.75e-05	0.0227258	30.4033	18.2969	17.0063	16.0476	22.0297	56.9665	56.4077	73.5191	39.8624	63.6716	up
TCONS_00019384	Coding	chromatin silencing	4.68e-05	0.0300444	2.64467	1.25334	1.19464	0.244711	1.27171	14.3098	11.8234	25.0188	9.68732	9.06048	up
TCONS_00019385	Coding	chromatin silencing	2.37e-06	0.00651846	8.4963	7.3363	6.17342	4.08609	5.40683	42.8845	19.704	38.232	29.8217	26.0712	up
TCONS_00004762	Coding	Histone H2B 1 2 3 4	2.6e-06	0.00651846	4.99825	2.90279	2.90567	3.048	3.79395	12.6406	7.85254	13.37	11.6673	9.18485	up
TCONS_00014760	Coding	Histone H2B 1 2 3 4	0.00201388	0.140814	6.10881	2.83757	4.80629	3.51382	3.52508	21.0244	8.43613	17.4811	16.1028	5.40535	up
TCONS_00019372	Coding	Histone H2B 1 2 3 4	0.00600309	0.216087	5.97959	2.16507	1.13476	2.3084	3.31834	11.023	5.25621	7.73331	7.70436	4.9232	up
TCONS_00099298	Coding	Immunoglobulin C-Type	4.5e-05	0.0300444	73.449	73.3314	79.5733	47.0405	74.232	28.4817	26.4186	29.2206	17.2592	13.6707	down
TCONS_00099147	Coding	Class II histocompatibility antigen, B-L beta	0.00520382	0.204743	15.0094	15.9554	7.68872	8.85457	8.41511	2.95123	11.1293	3.22338	1.35083	2.27541	down
TCONS_00099565	Coding	Class II histocompatibility antigen, B-L beta	0.0053499	0.208196	81.2343	74.4232	111.656	60.9827	135.613	59.4299	23.1566	72.2672	38.0413	52.6464	down
TCONS_00099149	Coding	class II histocompatibility antigen, DR alpha chain-like	0.000556397	0.0838589	282.88	369.251	367.868	213.957	381.231	174.361	180.015	183.169	100.37	142.701	down
TCONS_00095200	Coding	Heme oxygenase	0.00289388	0.163252	11.2055	15.9967	9.22882	9.2543	11.644	16.2262	17.6827	16.0831	24.6786	16.342	up
TCONS_00102401	Coding	hematological and neurological expressed 1	0.000215418	0.0578433	32.0272	27.3582	22.0878	25.0196	24.4819	35.0843	39.3611	74.714	75.6126	52.5747	up
TCONS_00117691	Coding	RNA recognition motif	0.00155841	0.127294	44.3498	63.4008	62.7801	55.7124	62.9055	34.3476	46.2017	34.0352	26.8862	34.1032	down
TCONS_00071099	Coding	Heterogeneous nuclear ribonucleoprotein A3	0.00398491	0.185947	20.4061	18.8011	14.0719	18.9867	21.1425	12.2909	12.7078	13.7605	11.4023	6.12359	down
TCONS_00108240	Coding	Heterochromatin protein 1-binding protein 3	0.000530498	0.0838589	14.7771	18.9702	15.8239	12.4887	16.455	8.57367	10.2103	10.9798	11.2257	5.99781	down
TCONS_00096744	Coding	4-hydroxyphenylpyruvate dioxygenase	0.0096401	0.262177	308.837	712.788	616.577	703.765	410.863	288.593	313.63	346.388	337.12	342.355	down
TCONS_00079200	Coding	pigmentation	0.00418079	0.188756	2.58573	0.212777	0.281056	0.254208	0.223388	13.0909	1.94117	1.90349	1.83092	2.54679	up
TCONS_00000543	Coding	Hemopexin-like repeats.	0.00342083	0.175635	26.0923	5.88025	13.6884	18.523	12.8658	40.7959	26.5502	58.6452	32.7571	118.196	up
TCONS_00116317	Coding	Nuclear receptor ROR-beta-like	0.000105195	0.0439681	0.47621	0.195948	0.058741	0.173128	0.185138	7.02384	7.80288	2.3164	0.858661	4.24863	up
TCONS_00078542	Coding	Histidine-rich glycoprotein	0.0049629	0.203048	853.064	1367.15	627.256	825.11	1813.75	546.707	241.339	470.866	876.583	205.486	down
TCONS_00027122	Coding	Reactive intermediate imine deaminase A homolog	0.0039924	0.185947	0	0	0.113902	0	0	0.192303	0.241667	0.253845	0.432878	0.344207	up
TCONS_00033393	Coding	Reactive intermediate imine deaminase A homolog	0.00204718	0.14144	42.8204	29.2086	34.9311	29.9866	11.7854	54.7739	71.1039	81.0673	117.054	57.3635	up
TCONS_00055458	Coding	Hydroxysteroid 17-beta dehydrogenase 12	1.77e-05	0.0202591	83.4412	70.8217	48.9713	44.6877	65.8469	190.506	195.77	274.914	443.93	143.736	up
TCONS_00059456	Coding	Hydroxysteroid 17-beta dehydrogenase 12	0.00628441	0.218899	34.8234	14.6713	14.9426	22.1669	11.9716	53.5559	44.5492	76.2666	68.0639	20.2657	up
TCONS_00055468	lncRNA	Hydroxysteroid 17-beta dehydrogenase 12	0.000296482	0.0667094	49.7759	34.723	18.0994	28.2794	25.2252	102.763	95.115	91.8131	140.282	51.4793	up
TCONS_00059464	lncRNA	Hydroxysteroid 17-beta dehydrogenase 12	7.65e-05	0.0399827	67.3641	63.8795	53.7122	49.5668	70.7153	140.291	164.142	177.654	291.991	107.626	up
TCONS_00103907	Coding	3 beta-hydroxysteroid dehydrogenase type	0.00291212	0.163252	1.68263	2.23105	1.62765	1.58756	1.8504	0.600405	0.722297	1.24515	2.0002	0.67007	down
TCONS_00122361	Coding	Hydroxysteroid dehydrogenase-like protein	0.00165344	0.130285	132.655	101.891	90.0976	93.2104	114.259	136.21	159.633	188.951	310.302	150.77	up
TCONS_00007587	Coding	Heat shock factor 2-binding protein	0.00520291	0.204743	1.96074	2.45186	2.45967	1.66381	2.14422	0.314605	1.20096	0.996977	0.86326	0.31545	down
TCONS_00054037	Coding	Heat shock protein	0.00320684	0.170217	1.28041	1.05845	1.01138	0.413537	1.35767	11.8614	2.18721	2.63407	3.81527	2.35366	up
TCONS_00054040	Coding	Heat shock protein	0.00796071	0.242291	181.986	214.497	96.953	137.836	154.588	519.998	284.856	216.093	295.373	243.592	up
TCONS_00054041	Coding	Heat shock protein	0.00492586	0.202524	123.839	7.44034	10.4078	30.4562	94.148	337.78	107.144	199.955	288.657	174.856	up
TCONS_00054044	Coding	Heat shock protein	0.00938954	0.260085	242.763	361.953	157.504	172.705	207.436	811.311	466.852	289.666	419.751	396.183	up
TCONS_00058369	Coding	Heat shock protein	0.00461711	0.197099	140.023	96.2771	41.7627	42.2095	104.674	392.379	127.281	210.32	194.815	172.715	up
TCONS_00053906	Coding	heat shock	4.94e-05	0.031312	177.459	408.42	50.4543	52.0864	95.367	3753.2	2010.36	1383.16	1492.47	959.965	up
TCONS_00058260	Coding	heat shock	0.000919651	0.102699	0	0	0	0	0.512241	0.967502	0.726808	0.709984	0.736208	0.655192	up
TCONS_00058269	Coding	heat shock	0.00112872	0.110982	12.3205	147.454	6.56325	5.11356	13.8313	417.376	187.157	710.846	165.133	96.7516	up
TCONS_00092201	Coding	Heat shock 70 kDa protein 4	8.86e-05	0.0422862	14.2778	5.44176	2.64584	12.9238	6.56614	117.33	59.9049	31.9106	51.7652	67.6603	up
TCONS_00092205	Coding	Heat shock 70 kDa protein 4	0.000293266	0.0667094	7.36269	5.5621	3.28712	3.30303	1.83589	94.486	33.5696	15.9042	16.8957	31.7884	up
TCONS_00093423	Coding	Heat shock 70 kDa protein 4	0.000169151	0.0542903	0	0	0	0	0.0373144	1.17774	0.375416	0.69156	0.519004	0.0841284	up
TCONS_00093448	Coding	Heat shock 70 kDa protein 4	0.000408994	0.0750342	0	0	0	2.31e-06	0	4.14888	0.344396	0.0985351	0.192996	0.214768	up
TCONS_00093459	Coding	Heat shock 70 kDa protein 4	0.0058646	0.214933	0.686531	0	1.4494	0	0	13.9974	5.73858	1.51896	3.1641	0.768914	up
TCONS_00093460	Coding	Heat shock 70 kDa protein 4	0.000944559	0.103726	0.638624	0	3.9e-07	0.0916564	0	6.78088	1.23979	3.73637	0.856586	0.985508	up
TCONS_00093463	Coding	Heat shock 70 kDa protein 4	0.00971153	0.262177	0.12763	0	0.0232164	0.0830547	0.13379	2.00216	0.234944	2.34008	1.02239	0.0755043	up
TCONS_00093467	Coding	Heat shock 70 kDa protein 4	0.00251355	0.152971	0.306466	0.29852	0	0.0564797	0.253399	8.33065	1.20367	3.1979	3.38619	0.653764	up
TCONS_00093468	Coding	Heat shock 70 kDa protein 4	0.000153813	0.0519057	0.348233	0.136222	0.238447	0.0693156	0.147367	7.46352	1.27403	2.90194	2.4871	0.649821	up
TCONS_00093471	Coding	Heat shock 70 kDa protein 4	0.00495067	0.202727	0.130209	0.320832	0	0	0	0.322151	0.740729	0.448932	1.14845	0.403553	up
TCONS_00093473	Coding	Heat shock 70 kDa protein 4	0.00252539	0.153422	17.4344	20.9047	10.5912	24.9436	8.53379	131.771	70.0882	27.925	53.2002	41.8752	up
TCONS_00093478	Coding	Heat shock 70 kDa protein 4	0.00130652	0.119623	0.342175	0.231874	0.0760456	0.0578447	0.143122	4.20171	0.557093	2.64599	2.08487	0.329177	up
TCONS_00093475	lncRNA	Heat shock 70 kDa protein 4	0.00232999	0.148262	0.495268	0.1082	0.179061	0.321727	0.253604	4.24083	0.691813	2.93654	1.48713	0.485323	up
TCONS_00093479	lncRNA	Heat shock 70 kDa protein 4	0.00583376	0.214563	0.304764	0.283924	0.0724046	0	0	7.46858	0.293365	2.76871	1.38646	0.321394	up
TCONS_00050921	Coding	Heat shock 70 kDa protein 4L	0.000640067	0.0883796	12.2079	13.7812	7.01436	8.70926	5.9738	26.905	20.4689	26.4124	33.4082	14.9767	up
TCONS_00050923	lncRNA	Heat shock 70 kDa protein 4L	0.00182242	0.135947	0.0891403	0.0175967	0.0480853	0.0577741	0.125654	1.0153	0.207326	0.506358	0.586093	0.282196	up
TCONS_00111722	Coding	Heat shock cognate 71 kDa protein	0.00176824	0.134456	38.0638	58.3057	27.7565	1.06996	17.446	160.132	84.0857	628.806	585.965	683.69	up
TCONS_00111731	Coding	Heat shock cognate 71 kDa protein	0.00449549	0.195151	0.324342	47.4146	13.5727	0.0818475	1.92e-07	75.2635	106.666	98.4055	78.9472	106.369	up
TCONS_00112267	Coding	Heat shock cognate 71 kDa protein	1.12e-06	0.00464102	46.1824	56.2269	32.8962	22.6734	40.2906	175.83	112.533	250.111	219.441	239.751	up
TCONS_00112273	Coding	Heat shock cognate 71 kDa protein	0.00802458	0.243259	0.744744	0.649854	0.386316	1.19223	1.14751	6.8561	1.49751	4.13687	2.14768	3.94492	up
TCONS_00112274	Coding	Heat shock cognate 71 kDa protein	0.00641076	0.220687	4.92445	2.11773	1.41848	0.5024	1.67554	18.5498	4.46377	5.76007	4.43824	6.33808	up
TCONS_00112277	Coding	Heat shock cognate 71 kDa protein	0.00179256	0.134973	0.354849	1.26507	0	0	0	5.84907	1.68672	2.02116	2.55132	2.64456	up
TCONS_00112283	Coding	Heat shock cognate 71 kDa protein	4.53e-05	0.0300444	76.8888	154.129	87.5361	40.9626	91.0562	316.632	209.656	479.069	465.008	583.284	up
TCONS_00096934	Coding	Heat shock protein	8.43e-05	0.0422026	7.37064	27.8198	11.6466	17.7218	16.5598	251.937	206.271	43.0367	201.591	148.113	up
TCONS_00114974	Coding	Heat shock protein	0.000988523	0.105978	78.1029	121.712	3.99644	140.619	15.2236	363.927	2916.93	554.091	811.541	1565.27	up
TCONS_00115229	Coding	Heat shock protein	0.000436842	0.0776065	189.782	25.2559	10.121	487.083	41.5173	9814.38	790.7	1679.01	2257.45	3931.13	up
TCONS_00069446	Coding	60 kDa heat shock protein, mitochondrial	0.00484486	0.201673	56.17	43.5198	40.9312	59.7389	47.158	113.432	87.1849	67.2628	105.238	62.9776	up
TCONS_00006509	Coding	Heat shock protein	1.49e-05	0.0188358	9.30729	7.22042	3.08033	7.91203	3.18925	66.3721	49.6466	29.4942	33.1874	39.89	up
TCONS_00006512	Coding	Heat shock protein	0.00682033	0.225755	0.236253	0.103913	0	0	0.300451	2.28027	1.55087	0.152858	1.01129	1.82403	up
TCONS_00016251	Coding	Heat shock protein	0.00165004	0.130285	0.592954	0.290869	0.0386813	0.10033	0.0209643	2.10902	0.939081	1.1994	0.780771	1.30541	up
TCONS_00016254	Coding	Heat shock protein	7.14e-05	0.0392815	0	0	0	0.101755	0	1.26086	0.334278	1.21472	0.450994	1.07094	up
TCONS_00016255	Coding	Heat shock protein	8.81e-05	0.0422862	14.231	12.4333	6.8519	9.51852	4.85718	61.6231	30.1907	24.9802	37.6628	56.3108	up
TCONS_00016256	Coding	Heat shock protein	0.00210879	0.141912	0.516974	0	0.0961087	1.08e-09	0.0977201	4.56134	0.847051	1.55713	1.28836	0.876218	up
TCONS_00016258	Coding	Heat shock protein	0.00137055	0.120834	0.263482	0.0140401	0.0788031	0.156707	0.093979	3.10185	0.402543	1.17964	1.12762	0.427175	up
TCONS_00016273	Coding	Heat shock protein	0.00131615	0.119623	0.145316	0	0	0	0.0280857	0.599573	0.372897	0.1956	0.251674	0.591111	up
TCONS_00118012	Coding	HECT, UBA and WWE domain containing 1, E3 ubiquitin protein ligase	0.00507016	0.203612	23.4661	23.0713	19.4611	19.744	24.478	30.2191	35.6491	32.6541	34.025	36.7336	up
TCONS_00085993	Coding	Huntingtin-interacting protein K	0.00028034	0.0661259	178.262	113.936	150.02	110.673	112.636	208.986	195.43	306.046	290.82	229.045	up
TCONS_00108469	Coding	protein-S-isoprenylcysteine O-methyltransferase	0.00175547	0.133925	8.12176	8.55194	7.7519	8.98206	10.5712	11.3284	13.2854	14.7365	23.9561	12.6703	up
TCONS_00036657	Coding	DNA-binding protein inhibitor ID-2	0.00191826	0.138266	4.17055	6.30012	5.3173	4.78728	7.14961	9.89645	10.4556	7.27422	12.1909	9.99859	up
TCONS_00081894	Coding	Sulfatase	0.00998986	0.264797	7.98914	11.4959	9.48344	7.42052	7.26617	5.29193	6.61574	7.05173	5.73213	2.85473	down
TCONS_00106031	Coding	Intraflagellar transport protein 20 homolog	0.00865251	0.249387	76.8874	83.8676	62.9632	87.7268	77.6642	75.7012	109.774	126.796	223.758	167.556	up
TCONS_00044046	Coding	Cation-independent mannose-6-phosphate receptor	0.00350293	0.17744	0.143592	0.0165849	0.384761	0	0.000154087	0.648208	3.84762	2.39311	3.4634	0.25323	up
TCONS_00025326	Coding	Insulin-like growth factor-binding protein 1	0.00257676	0.154612	8.19326	28.4003	16.9227	9.52528	39.6351	61.7347	37.4195	59.882	89.4561	238.004	up
TCONS_00114756	Coding	Insulin-like growth factor-binding protein 4	0.00101764	0.10766	183.365	128.6	104.428	135.939	110.503	95.5203	45.7277	81.8633	61.1676	90.4545	down
TCONS_00115243	Coding	Insulin-like growth factor-binding protein 4	0.00137216	0.120834	78.1506	62.6451	45.7878	70.7426	51.9564	42.8575	25.5127	42.3821	26.7962	44.2595	down
TCONS_00017720	Coding	Interleukin-10 receptor subunit beta	0.000240812	0.0611875	0.869223	0.751944	0.37072	0.643555	1.13726	4.33215	2.89477	2.60828	5.49092	4.0279	up
TCONS_00077478	Coding	receptor accessory protein	0.00210573	0.141912	2.79523	5.18015	3.18671	4.63346	6.83161	0.0830255	0	1.429	0.961538	0.138653	down
TCONS_00081030	Coding	Cytokine receptor common subunit gamma	9.82e-05	0.0439681	6.53224	8.88536	11.478	5.75905	7.82926	16.4305	18.2015	22.3087	16.0114	24.3897	up
TCONS_00036843	Coding	U3 small nucleolar ribonucleoprotein	0.000854006	0.0991333	67.4351	61.019	73.2541	55.9636	62.1919	41.4305	35.4691	43.0754	20.3521	32.9485	down
TCONS_00077911	Coding	Phosphatidylinositol 3,4,5-trisphosphate 5-phosphatase 1	0.0058717	0.214933	0.000531717	0.103463	0	0.477627	0	0.342987	0.768212	0.566196	0.433409	0.707414	up
TCONS_00020538	Coding	Mediates feedback control of cholesterol synthesis	0.00417306	0.188756	2.00488	1.12235	3.19965	1.35428	2.87624	4.14543	5.21107	6.34767	13.3699	3.03376	up
TCONS_00089742	Coding	Inositol hexakisphosphate kinase 1	0.00648011	0.220935	0.324222	0.707923	0.542272	0.505029	0.546461	0.17851	0.270156	0	0	0	down
TCONS_00113963	Coding	Inositol hexakisphosphate kinase 3	0.000199421	0.0570245	0.0256519	0.0241846	0.0231811	0	0.0246345	1.81589	0.658149	0.582289	0.787245	0.221683	up
TCONS_00118883	Coding	Importin-beta N-terminal domain	0.00548528	0.210003	1.06084	1.3273	0.90248	1.50607	1.71319	0.651256	0.678966	0.619705	1.13863	0.639582	down
TCONS_00118884	Coding	Importin-beta N-terminal domain	0.000502224	0.0818463	4.29948	5.13409	4.78215	5.16501	4.46891	2.31068	3.02953	3.2209	2.29066	3.25165	down
TCONS_00055847	Coding	Cse1	0.00974248	0.262177	5.64303	7.69481	5.5518	7.57857	5.98756	4.0751	4.27055	5.07737	4.91658	5.83149	down
TCONS_00113203	Coding	Interferon regulatory factor 6	0.00489843	0.2022	5.94507	10.8942	9.39494	12.7553	6.7639	5.87565	4.69969	4.5207	6.09006	4.28077	down
TCONS_00001692	Coding	Insulin receptor substrate 2	0.00279913	0.161396	7.03042	5.66793	4.68491	6.25798	6.55876	7.79881	8.23435	18.3366	9.78456	12.8925	up
TCONS_00001693	Coding	Insulin receptor substrate 2	3.62e-05	0.0257472	0.429597	0.199029	0.263049	0.242994	0.181597	3.64805	1.75594	1.98867	0.971352	2.11599	up
TCONS_00001696	lncRNA	Insulin receptor substrate 2	0.0021463	0.143393	2.58695	0.577568	1.46651	1.75371	1.98897	8.85137	3.19992	6.51777	3.22202	8.4619	up
TCONS_00082605	Coding	Insulin receptor substrate	0.00769009	0.237971	3.64016	5.44375	2.92723	4.54784	5.31363	5.08409	7.07179	7.31273	8.72315	15.33	up
TCONS_00121858	Coding	Isochorismatase domain-containing protein	0.00952108	0.261463	0.811947	1.23803	1.54838	0.867874	1.62625	7.48985	3.96628	3.07948	4.82336	5.15321	up
TCONS_00067650	Coding	integrin	0.00314253	0.168885	0.463367	0.275032	0.366343	0.720575	0.275461	0.571076	1.56415	0.779585	1.32748	1.7891	up
TCONS_00089812	Coding	inter-alpha-trypsin inhibitor heavy chain	0.00271756	0.158835	63.3474	81.4142	61.6629	88.8645	53.3733	4.57047	25.9777	17.6642	23.5139	18.7859	down
TCONS_00089816	Coding	inter-alpha-trypsin inhibitor heavy chain	0.00889758	0.252137	0	1.68433	0.924368	0.374116	1.41988	0	0	0	0	0.132028	down
TCONS_00089817	Coding	inter-alpha-trypsin inhibitor heavy chain	0.00604479	0.216806	23.217	57.2932	44.5551	41.6166	33.7383	22.755	17.3746	5.76748	5.28661	17.3922	down
TCONS_00089827	Coding	inter-alpha-trypsin inhibitor heavy chain	0.00329379	0.173441	31.3056	58.6065	45.011	34.9199	70.9079	27.3649	21.7195	9.41437	4.44645	9.97392	down
TCONS_00064062	Coding	inositol- 1,4,5-trisphosphate	0.00126072	0.118226	1.29272	1.199	1.14382	0.585706	1.18109	1.07e-10	1.21e-10	1.26423	0	0	down
TCONS_00064517	Coding	JmjC domain-containing histone demethylation protein 2C	0.00426784	0.190639	0.244394	0.464203	0.885351	0.290169	0.477762	0	0	0.234341	3.7e-09	0	down
TCONS_00069001	Coding	RhoGEF domain	0.00181499	0.135947	0	0.0324892	0	0.276725	0.00115757	0.654404	0.414508	0.140878	0.647789	0.685777	up
TCONS_00069025	Coding	RhoGEF domain	0.000623272	0.0873185	0	0.0852356	0	0.0921209	0.0279525	0.437344	0.500932	0.331981	0.722378	0.828365	up
TCONS_00071311	Coding	RhoGEF domain	0.00600275	0.216087	0.412081	0	0.392299	0.116537	0.191985	3.20199	1.65504	0.756684	0.923072	2.2996	up
TCONS_00114975	Coding	histone acetyltransferase KAT2A	4.83e-06	0.0097016	3.70822	8.25345	3.80616	5.42305	4.48513	168.985	132.229	37.2137	61.5661	53.1921	up
TCONS_00102543	Coding	Inward rectifier potassium channel 16	0.00063519	0.0881865	0.156525	0.563565	0.247769	0.369075	1.60344	2.92595	1.98084	2.67566	3.14071	10.7281	up
TCONS_00081349	Coding	BTB/POZ domain	0.000744812	0.0951292	6.31604	4.5182	5.63948	3.04897	4.45977	2.07773	2.53227	2.28397	3.06783	2.58664	down
TCONS_00103782	Coding	Transmembrane protein 94	0.00251413	0.152971	0	0	0	0	0.149763	0.45119	0.48032	0.0274982	0.166656	0.615844	up
TCONS_00095759	Coding	Meiosis arrest female protein 1	0.00387811	0.184176	0	0.35034	0.819915	0	0	1.53594	2.15195	1.04551	1.70055	1.25176	up
TCONS_00050891	Coding	Fragile site-associated protein C-terminus	0.0034335	0.175873	0.924019	0	1.09e-07	0	0.000570663	0.443231	0.674662	1.40745	0.791525	0.418276	up
TCONS_00043710	Coding	Belongs to the TRAFAC class myosin-kinesin ATPase superfamily. Kinesin family	0.00159916	0.129252	0.0854429	0.0948689	0.231855	0.464976	0.0595922	0.923941	0.528564	1.04283	0.898152	2.08646	up
TCONS_00083331	Coding	factor 13	0.00124647	0.11788	16.0931	18.9806	9.10903	22.2395	12.7144	47.7469	24.4317	40.1529	35.054	82.9355	up
TCONS_00089936	Coding	factor 15	0.00355098	0.178833	19.1274	10.5654	11.9789	12.2709	17.3919	16.6653	25.6398	34.5309	35.7733	19.9584	up
TCONS_00089938	Coding	factor 15	0.00106068	0.109836	0.468716	0.162892	0.104499	0.238954	0.425022	0	0	0	0	0	down
TCONS_00053628	Coding	Kelch domain-containing protein 1	0.00599325	0.216087	0.770013	0.850898	1.63725	1.32346	0.958274	0.314645	0.265147	0.493105	0.613671	0.601724	down
TCONS_00030817	Coding	Histone-lysine N-methyltransferase	0.00152419	0.125898	1.18721	1.27151	2.06132	1.46814	1.64482	2.98497	2.42616	2.57161	3.16195	3.78051	up
TCONS_00078527	Coding	Cystatin-like domain	0.00599118	0.216087	3.94279	4.55491	5.30755	2.58648	8.42924	0.950012	2.99489	2.39042	2.67743	1.97239	down
TCONS_00080307	Coding	Cystatin-like domain	0.00828236	0.245456	68.8075	86.5398	56.4738	62.2036	131.58	57.6308	40.1329	54.0041	21.2971	18.1997	down
TCONS_00092619	Coding	La-related protein 1	0.00366184	0.18054	14.3691	18.3559	16.0557	15.8998	10.5911	10.6947	7.50532	9.25069	7.66704	13.1944	down
TCONS_00034312	Coding	lysocardiolipin acyltransferase 1	0.00186967	0.13773	6.96088	8.70564	5.63601	4.72656	6.70734	4.2403	3.12631	3.77715	2.56036	3.12707	down
TCONS_00001262	Coding	Lymphocyte cytosolic protein 1	0.00399262	0.185947	27.0315	30.3955	26.2476	14.8368	22.5264	16.0972	16.4988	17.1257	10.4897	14.3251	down
TCONS_00061894	Coding	Domain of unknown function (DUF4749)	0.00574325	0.213658	3.26005	1.65329	1.857	1.86712	1.55601	4.45589	2.08305	4.23685	4.26625	3.36366	up
TCONS_00064632	Coding	Domain of unknown function (DUF4749)	0.00883954	0.251954	0.136019	0	0	0.118697	0	0.377346	0.246072	0.594563	0.189312	0.30872	up
TCONS_00087337	Coding	D-lactate dehydrogenase, mitochondrial	0.00100319	0.10662	46.463	63.3622	42.9009	40.9489	38.6794	21.3189	30.1823	29.2764	14.3867	25.5395	down
TCONS_00093362	Coding	Myeloid protein 1-like	0.000746615	0.0951292	1.15035	2.41762	0.324867	0	0.345357	11.8792	5.17486	32.982	10.3986	8.69311	up
TCONS_00058597	Coding	Legumain	0.00383777	0.183668	0	0	0	1.74097	0	0.758927	1.32114	8.39251	1.26231	0.873135	up
TCONS_00114719	Coding	LIM domain-containing protein 2	0.0017307	0.132913	10.4405	11.5178	11.1647	6.61426	8.07891	5.2608	6.71201	4.92912	5.49649	6.02363	down
TCONS_00095335	Coding	Lipopolysaccharide-induced tumor necrosis factor-alpha factor	0.0023866	0.149306	4.55632	4.32737	4.396	2.40832	3.07619	5.7143	5.63774	5.68873	7.0356	10.0149	up
TCONS_00112739	Coding	Lamin Tail Domain	0.00405761	0.186844	18.1565	14.901	14.2119	10.8428	13.9592	8.65139	10.6838	10.8828	12.7577	10.9715	down
TCONS_00075393	Coding	lysophosphatidic acid receptor 3	0.00128359	0.118924	0.35064	0.130627	0.0480098	0.137916	0.18365	1.81896	1.61688	0.98519	0.574269	0.335033	up
TCONS_00001248	Coding	Lysophosphatidic acid receptor 6	0.000839852	0.0986476	2.76363	2.78973	3.15568	2.08941	2.7568	2.03442	1.3643	1.14158	1.44516	1.02714	down
TCONS_00042363	Coding	lipin, N-terminal conserved region	0.0010458	0.109388	0	0	0	0	0.0934767	0.616544	0.105765	0.14493	0.488027	1.00749	up
TCONS_00119700	Coding	The primary function of this lipase is the hydrolysis of triglycerides of circulating chylomicrons and very low density lipoproteins (VLDL). Binding to heparin sulfate proteogylcans at the cell surface is vital to the function. The apolipoprotein, APOC2, acts as a coactivator of LPL activity in the presence of lipids on the luminal surface of vascular endothelium	0.0030259	0.167205	0.294135	0.507079	0.329771	0.68877	0.232391	0.000604869	0.24678	0	7.36e-06	0	down
TCONS_00117717	Coding	lipoprotein receptor-related protein	0.00256078	0.15439	4.59372	4.38921	5.20223	5.18453	5.40439	6.2599	6.77954	9.62362	10.0869	7.32477	up
TCONS_00027269	Coding	lipoprotein receptor-related protein 12	0.00411503	0.18799	5.72499	5.68191	5.72808	4.94316	5.37264	9.00918	7.22262	6.62021	9.24695	10.5794	up
TCONS_00054622	Coding	lipoprotein receptor-related protein 5	0.0066071	0.222638	0.0266503	0.0565759	0	0	0	0.100403	0.0295083	0.119482	0.220615	0.466169	up
TCONS_00040990	Coding	Leucine-rich PPR motif-containing protein, mitochondrial	0.000720515	0.0940984	0.178646	4.34e-05	0.110149	1.41e-06	0	1.19382	0.16038	1.1314	1.82526	3.24254	up
TCONS_00021332	Coding	Leucine-rich repeat-containing protein 3B	0.00587137	0.214933	18.5869	5.25573	7.64188	8.6571	7.52272	23.8682	9.38193	31.7274	28.8093	65.186	up
TCONS_00020370	Coding	Leucine-rich repeat-containing protein 61	0.00863364	0.249313	17.0207	14.5778	22.3357	22.5205	25.6226	23.5621	40.1901	30.94	43.3252	32.6116	up
TCONS_00054632	Coding	Lymphocyte-specific protein 1	0.00456181	0.196479	9.55067	9.39323	9.15082	8.06358	9.29108	6.21396	6.10108	7.15261	6.52196	7.3216	down
TCONS_00004803	Coding	RNA-binding protein Luc7-like 2	0.00438796	0.192654	19.9166	19.2077	15.1234	11.7746	22.3142	11.5119	13.0164	11.1866	11.7525	14.8985	down
TCONS_00102141	Coding	Luc7-like protein 3	0.00741751	0.233581	4.81084	4.6578	4.88132	2.98726	3.84341	1.48885	2.19933	1.5756	2.07447	1.73448	down
TCONS_00103207	Coding	Luc7-like protein 3	0.000342409	0.0709877	19.0226	15.8385	13.8661	10.6425	15.3155	7.33231	8.47136	10.3231	10.976	9.12285	down
TCONS_00112629	Coding	SLAM family member	0.00954008	0.261463	2.4582	2.12055	1.56804	1.28462	1.49335	1.0386	0.836622	0.873479	0.536888	0.999447	down
TCONS_00100338	Coding	Domain in meprin, A5, receptor protein tyrosine phosphatase mu (and others)	0.00303874	0.167645	5.18742	11.5807	6.80285	3.94968	5.76206	1.37632	2.54135	1.76197	2.71637	0.255409	down
TCONS_00083748	Coding	mitogen-activated protein kinase kinase 1	0.000349642	0.0718428	26.7298	16.6358	19.2007	22.034	18.8063	33.8636	25.5771	37.1337	47.3833	39.4439	up
TCONS_00118824	Coding	Mitogen-activated protein kinase kinase kinase 1	0.00897258	0.252939	2.51788	2.64515	2.52695	1.56124	1.53856	1.33406	1.13149	1.92943	1.14873	1.2476	down
TCONS_00008189	Coding	MAP3K7 C-terminal like	0.000632648	0.0881713	4.56227	1.23418	2.19928	3.10893	2.60735	12.1388	7.15383	21.2414	6.33798	8.63217	up
TCONS_00007507	Coding	MAP7 domain-containing protein 2	0.000222257	0.0580531	3.08782	1.27336	2.22769	1.94058	0.835224	0	0.632728	0	0	0	down
TCONS_00100930	Coding	Target of rapamycin complex 2 subunit MAPKAP1	0.0010916	0.110138	15.7388	16.6715	13.2772	13.5717	13.9629	21.6601	18.5901	23.4198	33.1935	22.6482	up
TCONS_00067822	Coding	macrophage receptor with collagenous structure	0.0090823	0.254882	0.40266	0.227783	0.575705	0.276781	0.791607	0.123528	0.0944803	0.183608	0.127369	0.0175288	down
TCONS_00067824	Coding	macrophage receptor with collagenous structure	0.00665832	0.223725	0.276975	0.203506	0.246381	0.197915	0.377944	0	0.0145594	0.0228812	0	0.184005	down
TCONS_00067826	Coding	macrophage receptor with collagenous structure	0.00170222	0.131859	2.496	4.1239	3.69841	1.41873	3.58744	0.935158	1.69779	1.62053	0.685069	0.945297	down
TCONS_00067829	Coding	macrophage receptor with collagenous structure	0.00505809	0.203612	0.360122	0.501573	0.509226	0.40939	0.575345	0.14171	0.126699	0	0.188602	0.0462893	down
TCONS_00080427	Coding	mannan-binding lectin serine	0.00549642	0.210156	0.392327	0.395493	0	0	0	1.38602	0.8374	1.91596	1.77597	0.229924	up
TCONS_00080430	Coding	mannan-binding lectin serine	0.00156335	0.127472	0.748731	1.01162	1.11809	0.566722	1.89201	7.4355	1.80021	2.5229	3.70223	3.26481	up
TCONS_00108348	Coding	mannan-binding lectin serine	0.00206655	0.141542	0.245136	1.8e-10	0	0	0	0.192969	0.573681	0.183346	0.811827	0.329879	up
TCONS_00123198	Coding	Microtubule associated serine threonine kinase family member 4	0.00560315	0.211811	0.275694	0.242407	0.211589	0.109031	0.162121	0	0	0	0	0.140687	down
TCONS_00001528	Coding	RNA splicing	0.00392549	0.185187	2.41936	2.37642	2.69759	0.286189	1.95456	0	0	2.62239	2.73e-08	0	down
TCONS_00072691	Coding	Polycystin cation channel	0.000386737	0.0726145	23.4814	22.7026	13.148	16.185	10.9153	5.34	8.21626	9.54101	8.84044	4.49776	down
TCONS_00104540	Coding	Malate dehydrogenase	0.00147866	0.125664	194.497	152.977	164.906	171.505	136.62	214.891	258.839	331.061	342.044	239.975	up
TCONS_00104283	Coding	Component of the Mediator complex, a coactivator involved in the regulated transcription of nearly all RNA polymerase II-dependent genes. Mediator functions as a bridge to convey information from gene-specific regulatory proteins to the basal RNA polymerase II transcription machinery. Mediator is recruited to promoters by direct interactions with regulatory proteins and serves as a scaffold for t…	0.000714575	0.093853	0.88601	1.45604	0.855518	0.767207	1.13965	1.82596	1.84826	1.51948	2.60507	2.27955	up
TCONS_00104284	Coding	Component of the Mediator complex, a coactivator involved in the regulated transcription of nearly all RNA polymerase II-dependent genes. Mediator functions as a bridge to convey information from gene-specific regulatory proteins to the basal RNA polymerase II transcription machinery. Mediator is recruited to promoters by direct interactions with regulatory proteins and serves as a scaffold for t…	0.00654388	0.221928	1.82178	4.1285	3.03728	2.50727	3.55485	3.88404	5.34284	4.58402	5.77	5.86763	up
TCONS_00104301	Coding	Component of the Mediator complex, a coactivator involved in the regulated transcription of nearly all RNA polymerase II-dependent genes. Mediator functions as a bridge to convey information from gene-specific regulatory proteins to the basal RNA polymerase II transcription machinery. Mediator is recruited to promoters by direct interactions with regulatory proteins and serves as a scaffold for t…	0.00858676	0.248425	0	0.107924	0	0	0	0.051368	0.1243	0.0941665	0.221243	0.153144	up
TCONS_00005343	Coding	hepatocyte growth factor receptor	0.000172751	0.0542903	0.642824	0.11958	0.906837	0.610559	2.07689	0	0.123174	0	0	0	down
TCONS_00102809	Coding	Methyltransferase-like protein 23	0.00162132	0.130285	4.28847	4.10236	3.29481	5.52525	4.34875	7.6361	6.85293	9.75424	11.6118	8.70678	up
TCONS_00077548	Coding	Belongs to the transferrin family	3.88e-05	0.0271471	6.25966	7.23124	5.79591	5.85445	8.12267	19.2355	11.3103	11.7013	17.3576	14.287	up
TCONS_00077549	Coding	Belongs to the transferrin family	0.00672096	0.224349	1.50604	0.402167	0.195925	0.320948	0.388936	0	0.368534	0	0	0	down
TCONS_00077112	Coding	Major facilitator superfamily	0.00545761	0.209813	9.87132	10.7968	11.7541	7.0379	9.61691	7.12285	8.09281	5.11401	7.33544	4.33475	down
TCONS_00116091	Coding	MFS_1 like family	0.00378224	0.182862	8.07627	6.15898	5.2667	5.29769	6.61248	6.12937	8.60085	11.1438	13.1433	10.6972	up
TCONS_00117806	Coding	Major facilitator superfamily domain containing 5	0.0005964	0.0855239	36.5858	27.5202	30.7585	36.8265	30.9915	45.4197	43.9725	63.4705	82.825	52.5372	up
TCONS_00048509	Coding	Major facilitator superfamily	0.00565586	0.212412	4.09695	2.71032	2.88406	2.99299	3.36059	4.26754	3.92067	5.11873	6.41606	6.96693	up
TCONS_00001820	Coding	Major facilitator superfamily	0.0019944	0.14022	4.60713	3.44092	5.23982	4.30897	4.1045	2.4257	2.98105	3.12832	3.54212	2.18086	down
TCONS_00053621	Coding	Alpha-1,6-mannosyl-glycoprotein 2-beta-N-acetylglucosaminyltransferase	0.00401233	0.185947	15.1706	13.6428	15.6077	17.9748	16.6626	10.1706	10.6746	12.6396	14.4855	10.0541	down
TCONS_00092006	Coding	Mannosyl (alpha-1,3-)-glycoprotein beta-1,4-N-acetylglucosaminyltransferase, isozyme B	0.00649245	0.22103	19.9371	19.1063	18.5017	16.5834	16.7387	16.8635	26.2953	27.7139	35.7258	35.059	up
TCONS_00004753	Coding	matrix Gla protein	0.000271973	0.0649107	3.72693	7.91963	9.1979	4.08115	3.44314	34.3378	10.1508	21.7383	51.4493	42.9543	up
TCONS_00046577	Coding	Microsomal glutathione S-transferase 2	0.00273013	0.159167	107.162	147.693	143.767	133.683	166.72	91.3931	79.5584	72.249	134.897	54.5679	down
TCONS_00046578	Coding	Microsomal glutathione S-transferase 2	0.00109267	0.110138	0.408965	1.12611	0.749985	0.601133	0.984643	0.313817	0.321205	0.114726	0.23834	0.133401	down
TCONS_00099297	Coding	class II histocompatibility antigen	0.000141829	0.049313	11.1821	7.47738	16.1146	7.73392	17.0447	4.70152	0.962003	3.01694	1.24613	2.26807	down
TCONS_00113080	Coding	Protein-methionine sulfoxide oxidase MICAL1	0.00136288	0.120834	0.321557	0.284157	0.482285	0.211909	0.565575	0	0.191225	0	0	0	down
TCONS_00021074	Coding	WD repeat-containing protein mio	0.000670699	0.090666	1.42361	0.99616	2.00426	0.959461	1.40256	2.15e-09	0.216019	0	0	0.285274	down
TCONS_00010024	Coding	MKL myocardin-like protein 1	0.00644581	0.220735	1.49448	2.0484	1.2128	1.98606	0.714048	0.958165	0.177355	0	0.0443388	0.165009	down
TCONS_00004146	Coding	E3 ubiquitin-protein ligase makorin-1	0.00833436	0.245943	18.1034	13.1764	15.7835	17.7249	22.1234	26.0966	28.6139	32.282	30.2333	39.4115	up
TCONS_00038270	Coding	molybdenum cofactor	0.0086613	0.249387	16.2786	14.7028	8.44034	14.1666	23.7126	26.3317	14.6024	32.352	45.8914	38.551	up
TCONS_00118013	Coding	Vacuolar fusion protein MON1 homolog	0.000813491	0.0985814	23.0014	30.5352	20.0081	18.0875	21.1425	10.7744	16.495	10.3149	6.76389	6.85997	down
TCONS_00035141	Coding	Mitochondrial pyruvate carrier	0.00862305	0.249225	216.506	166.152	152.466	153.267	246.084	205.601	319.647	302.893	389.613	253.553	up
TCONS_00000958	Coding	M-phase phosphoprotein 8	0.00968585	0.262177	3.76716	3.36484	2.54395	3.54653	3.86569	2.10184	1.93669	2.67399	2.82194	3.16249	down
TCONS_00081648	Coding	55 kDa erythrocyte membrane protein	0.00599022	0.216087	16.7147	15.7686	11.9547	9.67744	14.0108	15.1699	18.984	23.8305	20.0737	24.5363	up
TCONS_00096106	Coding	Myosin phosphatase Rho-interacting protein	0.00589575	0.215472	0.259511	0.374278	0.394967	0.303364	0.249166	1.34527	0.769032	0.457878	0.625366	0.962384	up
TCONS_00017738	Coding	Melanocortin-2 receptor accessory protein family	0.000450419	0.0781699	1.553	0.108126	0.208627	0.485495	1.38283	5.3904	3.76584	8.06559	3.145	10.4046	up
TCONS_00115314	Coding	ribosomal protein L10	0.000773338	0.0959763	37.4232	38.6219	29.666	34.4113	39.4194	51.0373	49.6737	63.403	83.3839	51.1083	up
TCONS_00094459	Coding	ribosomal protein L28	0.00214165	0.143289	94.9416	104.52	94.865	89.681	96.4798	117.398	117.024	149.361	211.097	184.096	up
TCONS_00115433	Coding	39S ribosomal protein L34, mitochondrial	0.00260583	0.155449	42.9029	63.3897	54.018	59.0131	50.7395	78.517	73.9762	82.17	101.42	97.9666	up
TCONS_00078463	Coding	ribosomal protein L47	0.0037436	0.182769	25.4563	19.5318	16.7348	24.663	19.8207	25.2127	27.2079	40.6922	47.402	34.0646	up
TCONS_00008852	Coding	ribosomal protein L51	0.00142154	0.122842	68.0742	101.354	77.4531	78.1935	78.7557	48.0091	60.059	52.5684	65.4231	50.8403	down
TCONS_00084387	Coding	ribosomal protein S11	0.000855559	0.0991333	41.5348	34.7992	23.2951	35.029	39.6098	47.3177	44.1593	65.7028	85.4932	67.6868	up
TCONS_00100517	Coding	ribosomal protein S2	0.00433538	0.191986	41.0179	56.1065	50.5256	44.3425	41.5895	29.877	40.324	38.6183	32.6711	28.051	down
TCONS_00037499	Coding	DNA mismatch repair protein Msh6	0.00731132	0.231202	0.878321	1.17269	1.04584	0.64184	0.93268	0.539644	0.275176	0.591155	0.800779	0.473871	down
TCONS_00120131	Coding	Catalyzes the reversible phosphorylation of S-methyl-5'- thioadenosine (MTA) to adenine and 5-methylthioribose-1-phosphate. Involved in the breakdown of MTA, a major by-product of polyamine biosynthesis. Responsible for the first step in the methionine salvage pathway after MTA has been generated from S- adenosylmethionine. Has broad substrate specificity with 6- aminopurine nucleosides as prefer…	0.000364927	0.0722061	3.52918	4.48463	4.95355	2.62272	4.25495	1.05803	1.85395	1.96476	0.924103	0.548018	down
TCONS_00071662	Coding	transcription factor 2	0.00960653	0.262023	4.48427	3.8353	3.83622	2.9784	3.78322	2.3554	1.87177	3.05946	2.98855	2.22484	down
TCONS_00110697	Coding	Belongs to the protein-tyrosine phosphatase family. Non-receptor class myotubularin subfamily	0.000438123	0.0776065	5.53763	4.75847	4.56911	2.65757	4.22827	1.73706	1.40473	2.64867	2.57332	2.18608	down
TCONS_00044649	Coding	mitochondrial	0.00896456	0.252939	11.3883	11.8823	10.6797	14.4785	15.4474	18.1738	12.685	24.6044	29.3919	18.6297	up
TCONS_00047431	Coding	microsomal triglyceride transfer protein	0.00489004	0.202034	0.0863507	30.0488	0.000138219	8.95e-05	0.000107996	3.54732	36.2312	5.60196	40.9307	15.3582	up
TCONS_00070148	Coding	EGF domain, unclasssified subfamily	0.00280715	0.161396	1.77101	0.084325	0.295475	0.616395	0	2.05856	7.97685	6.88005	3.17582	37.0784	up
TCONS_00117008	Coding	Multivesicular body subunit	0.00406339	0.186924	40.9023	49.0955	40.2122	39.8005	51.4241	25.0283	39.4297	36.8169	33.3166	23.3536	down
TCONS_00023747	Coding	N-alpha-acetyltransferase 20	0.00882471	0.251842	8.43797	9.55236	7.81007	5.90809	6.17589	5.99371	5.96069	5.0264	4.35987	2.87338	down
TCONS_00055293	Coding	Glutamine-dependent NAD( ) synthetase	0.00269608	0.158178	8.58542	6.08073	8.28679	4.57749	2.47416	2.72664	2.44244	1.75003	2.46355	3.00033	down
TCONS_00117334	Coding	attachment protein	0.00725947	0.230877	37.8904	43.6237	39.5619	35.963	32.3655	36.6139	49.983	65.6097	79.9228	61.6187	up
TCONS_00104495	Coding	Neutrophil cytosol factor 1	0.00606084	0.216921	13.1279	5.31058	12.9139	6.77456	9.44314	2.70217	6.10244	6.47279	4.2577	4.94949	down
TCONS_00077410	Coding	nucleolin	0.00472636	0.199188	69.2968	87.5843	76.4453	61.5978	60.2915	37.7353	45.8967	39.4921	45.0773	13.4254	down
TCONS_00077412	Coding	nucleolin	0.00246494	0.152053	28.1656	29.8941	28.7959	30.5719	36.5825	19.3689	24.4588	21.288	12.2433	16.2269	down
TCONS_00079547	Coding	nucleolin	0.000100345	0.0439681	86.2997	112.439	87.3264	88.8305	99.6775	49.3905	57.3341	63.8308	48.3956	38.2919	down
TCONS_00026871	Coding	Nuclear receptor coactivator 2	0.00340204	0.17543	0.209068	0.444364	1.0169	0.157052	0.43865	0	0	0.491971	0	0.00433008	down
TCONS_00100878	Coding	Component of the cytosolic iron-sulfur (Fe-S) protein assembly (CIA) machinery. Required for the maturation of extramitochondrial Fe-S proteins. Part of an electron transfer chain functioning in an early step of cytosolic Fe-S biogenesis. Transfers electrons from NADPH to the Fe S cluster of CIAPIN1	0.00763543	0.236914	10.6143	12.3074	10.3488	4.88907	9.62793	13.8226	12.0925	18.7042	22.6752	15.558	up
TCONS_00115776	Coding	NADH dehydrogenase ubiquinone 1 alpha subcomplex subunit 13	0.00849038	0.247495	449.76	314.809	347.997	439.098	348.791	519.802	511.335	618.985	698.227	511.551	up
TCONS_00010732	Coding	NADH dehydrogenase ubiquinone 1 alpha subcomplex	0.00295169	0.164611	111.215	94.6271	87.5894	102.135	90.1186	118.657	133.249	159.671	226.437	154.325	up
TCONS_00093994	Coding	Carrier of the growing fatty acid chain in fatty acid biosynthesis	0.00236367	0.148676	249.284	250.388	186.384	225.154	205.617	286.203	345.378	392.112	460.721	305	up
TCONS_00118865	Coding	Mimitin, mitochondrial	0.00399894	0.185947	17.8653	19.4216	16.6741	14.3036	18.0977	16.9185	25.4302	28.6411	37.8358	29.5668	up
TCONS_00043606	Coding	NADH dehydrogenase ubiquinone complex I, assembly factor 7	0.00484946	0.201673	12.8413	17.1163	13.1133	11.7754	12.9521	9.90457	9.31462	8.94799	11.3888	5.05814	down
TCONS_00019005	Coding	NADH dehydrogenase (ubiquinone) 1 beta subcomplex	0.00058975	0.0853131	27.676	25.7847	23.4831	25.0304	38.392	50.1318	47.5121	126.739	58.3809	71.2427	up
TCONS_00003168	Coding	NADH dehydrogenase (ubiquinone) 1 beta subcomplex	0.000608133	0.0865083	87.5714	90.0402	77.7404	68.889	78.5701	111.866	123.136	156.858	154.808	117.032	up
TCONS_00060631	Coding	NADH dehydrogenase ubiquinone flavoprotein 1, mitochondrial	0.00362551	0.179844	0.356883	0.35124	0.634216	0.606163	0.380454	0	0	0	0	0	down
TCONS_00018402	Coding	NECAP endocytosis associated 1	0.00774925	0.238683	0.358872	0.17767	0.202014	0.248046	0.338406	0.496338	0.480911	1.12182	0.611435	0.907712	up
TCONS_00124428	Coding	Neural precursor cell expressed, developmentally down-regulated 4-like, E3 ubiquitin protein ligase	0.00257842	0.154612	0	0	3.87e-07	0	0.771215	2.83098	0.236334	3.21509	2.81235	4.21865	up
TCONS_00121831	Coding	nuclear factor	0.00607397	0.216921	0.711998	0.290223	0.210182	0.872322	0.147582	2.59286	0.532642	1.48694	1.31272	2.60342	up
TCONS_00117136	Coding	Nuclear factor 1	0.00118361	0.114718	13.2827	16.7883	13.4176	12.8584	11.9313	21.889	17.9453	32.1989	35.2288	18.4587	up
TCONS_00009819	Coding	Nuclear transcription factor Y subunit beta	0.00483162	0.201673	9.03476	7.48876	4.78142	5.99935	5.49615	3.75979	3.40316	5.31981	5.55193	3.33028	down
TCONS_00001171	Coding	NHL repeat containing 3	0.00206201	0.14144	4.94996	4.32669	5.7548	2.96422	3.88213	5.64643	6.71996	8.19542	8.56059	7.18926	up
TCONS_00103492	Coding	Neuropeptides B and W	0.00361636	0.179844	10.6298	7.54841	7.77798	6.83559	21.5982	20.9963	13.943	49.7923	33.1826	82.1356	up
TCONS_00033915	Coding	Src homology 3 domains	0.00129189	0.118977	0.886378	1.0578	0.681802	1.15148	0.61038	2.19037	1.35083	1.94444	1.98428	1.47227	up
TCONS_00091642	Coding	Nucleophosmin	0.00706803	0.229041	157.135	147.639	114.745	146.791	184.885	126.917	112.962	118.575	113.891	105.751	down
TCONS_00093042	Coding	Nucleophosmin	0.00930812	0.259237	171.149	159.127	144.488	166.436	202.956	138.808	121.518	147.485	141.653	124.527	down
TCONS_00021299	Coding	Nuclear receptor subfamily 1 group D member 2	0.00174042	0.133067	8.83866	11.7787	11.2338	9.32576	15.0607	1.97532	3.34011	5.45511	11.1067	2.88566	down
TCONS_00061236	Coding	Nuclear receptor subfamily 1, group H, member 3	0.000709189	0.0937161	0.0662079	0.173812	0.103869	0.14166	0.192959	0.943488	0.899366	0.611499	0.729945	0.999725	up
TCONS_00061242	Coding	Nuclear receptor subfamily 1, group H, member 3	0.0075976	0.236401	0.364917	0.224986	0.780539	0.168387	0.137689	1.43146	0.773575	1.2647	1.05478	2.29114	up
TCONS_00092430	Coding	Pro-neuregulin-2, membrane-bound	0.00606536	0.216921	1.35033	1.82369	1.2498	1.63783	1.90155	0	0.142766	0	1.56299	0	down
TCONS_00093665	Coding	Pro-neuregulin-2, membrane-bound	0.00635842	0.220032	0.83635	0.430854	0.0147152	0	0.0952386	2.68136	1.74347	0.851551	1.10933	1.47623	up
TCONS_00002731	Coding	Nuclear receptor-interacting protein 1	0.000180722	0.055332	0.519243	2.01e-05	0	0	1.71e-05	1.53388	0.703898	0.988949	3.36224	1.51653	up
TCONS_00121299	Coding	Ribosome biogenesis protein NSA2 homolog	0.00246874	0.152053	140.799	123.206	114.876	129.995	155.114	103.054	99.329	99.8423	107.986	79.6707	down
TCONS_00092551	Coding	Histone-lysine N-methyltransferase, H3 lysine-36 and H4 lysine-20 specific	0.0096344	0.262177	0.453842	0.211383	0.513533	0.614961	0.861023	1.8866	1.03611	0.806791	2.39579	1.06639	up
TCONS_00101274	Coding	Laminin N-terminal domain (domain VI)	0.00134732	0.120716	0.154669	0	0	0	0	0.0975052	0.849142	1.18801	0.316807	0.508798	up
TCONS_00113515	Coding	and cyclin-dependent kinase substrate	0.00506817	0.203612	13.9185	13.8673	11.7681	9.08814	14.4209	5.68057	7.60758	9.38385	9.77368	7.41508	down
TCONS_00005820	Coding	NUDIX domain	0.000461171	0.0782252	6.28959	8.83287	4.1911	5.1578	5.28279	1.09457	1.986	3.3285	1.71758	1.34054	down
TCONS_00005832	Coding	NUDIX domain	0.00195139	0.139009	0.798996	0.934006	1.1897	3.09469	1.34599	1.39257	2.77e-07	0	0.0303775	7.01e-07	down
TCONS_00048497	Coding	Nucleoside diphosphate-linked moiety X motif 6	0.00148515	0.125703	7.34683	9.46142	5.59225	5.31698	7.45284	8.96172	17.9037	13.2451	16.3049	11.1772	up
TCONS_00087123	Coding	Peroxisomal coenzyme A diphosphatase	0.000298438	0.0667094	13.0997	14.112	9.23762	12.1374	11.3417	5.22981	6.47597	8.25581	4.61089	3.43953	down
TCONS_00051525	Coding	Nucleoporin	0.00745655	0.233581	4.31779	4.57047	2.43626	3.99561	4.73552	6.73138	5.60913	6.55825	7.43848	6.3547	up
TCONS_00087349	Coding	Plays a role in the nuclear pore complex (NPC) assembly and or maintenance	0.00478698	0.200827	0.556487	0.269248	0.147298	0.540318	0.519709	0	0	0	0.775156	0	down
TCONS_00064298	Coding	ornithine aminotransferase	0.00208006	0.141778	2.5524	1.91706	1.30881	1.62065	2.12761	3.54613	2.89873	4.46327	2.94384	3.01521	up
TCONS_00044857	Coding	Ornithine decarboxylase	0.00824934	0.245263	11.0399	4.28045	3.82833	4.28325	2.80567	24.7117	9.43481	8.00265	15.8895	8.86611	up
TCONS_00098637	Coding	Calcium release-activated calcium channel protein 1	0.00814428	0.244189	2.29246	2.02648	1.74432	1.96382	2.08454	0.867889	1.67342	1.17584	1.72169	1.02929	down
TCONS_00117732	Coding	ORMDL family	0.0056604	0.212412	42.8025	52.8291	35.3952	32.0519	45.666	49.9987	56.5705	68.4186	72.7962	61.132	up
TCONS_00106464	Coding	Oxidative stress-responsive serine-rich protein	0.00237807	0.148974	42.1971	33.3267	32.2237	35.3901	33.5279	28.1832	21.0768	26.8795	28.2141	24.8768	down
TCONS_00031088	Coding	OTU domain-containing protein 1	0.000135434	0.0490308	13.4891	12.3048	14.2618	10.4207	20.9779	422.673	97.6577	132.144	158.839	38.6647	up
TCONS_00085491	Coding	OTU domain-containing protein 7A	0.000972577	0.10555	0.00606241	0	0	1.08409	0.653079	9.00095	1.45896	8.16738	3.80531	27.3725	up
TCONS_00081575	Coding	P2Y purinoceptor 4	0.00356254	0.17922	13.1851	23.1343	12.0407	10.5238	24.9711	3.72233	7.30728	11.2877	9.96589	3.22781	down
TCONS_00092849	Coding	Prolyl 4-hydroxylase subunit alpha-2	0.00153626	0.125929	3.14119	1.82852	1.97739	1.15206	2.4847	4.85052	4.00137	3.721	4.33576	4.60854	up
TCONS_00009778	Coding	ACT domain	0.00561217	0.211979	70.6146	118.855	74.8	83.0567	94.2049	24.1948	49.8566	42.4696	79.3951	68.7529	down
TCONS_00009784	Coding	ACT domain	0.00704657	0.228863	0	0	0.763107	0	0	0.320747	0.305982	0.697052	0.183643	0.312691	up
TCONS_00123955	Coding	Peptidylglycine alpha-amidating monooxygenase	0.00415504	0.188514	0.342482	9.11e-09	9.94e-09	0.000793244	2.75221	6.72197	4.15578	3.7658	1.83	1.87669	up
TCONS_00065647	Coding	3'-phosphoadenosine 5'-phosphosulfate synthase 2	0.00979018	0.262778	0	0.229197	0.138597	0.168349	0.183532	0.72875	0.383146	0.71186	1.80049	0.949727	up
TCONS_00065651	Coding	3'-phosphoadenosine 5'-phosphosulfate synthase 2	0.00309475	0.168328	0.0916139	0.107856	0.204601	0.354964	0.14379	0.47514	0.47006	0.994943	1.24953	0.777177	up
TCONS_00074378	Coding	prolyl-tRNA synthetase 2, mitochondrial	0.000387951	0.0726145	21.877	29.8122	20.7657	18.2734	23.3823	11.2964	17.0737	14.1497	14.5192	9.96172	down
TCONS_00121540	Coding	Proprotein convertase subtilisin kexin type	0.00358365	0.179501	3.33091	3.54704	1.60552	2.0557	1.86914	3.48836	4.12039	3.77229	4.79543	6.75462	up
TCONS_00101959	Coding	cytidylyltransferase	0.00520071	0.204743	98.3919	73.3268	61.5222	74.8652	110.863	99.7072	148.074	154.021	176.716	105.58	up
TCONS_00103082	Coding	cytidylyltransferase	1.42e-05	0.0188358	46.5824	41.9389	23.5969	27.844	50.6708	107.032	118.452	131.341	199.271	89.7264	up
TCONS_00103083	Coding	cytidylyltransferase	0.000419785	0.0756138	61.2517	36.9835	34.1217	46.5634	49.9573	108.065	84.3765	101.113	170.16	67.4898	up
TCONS_00086723	Coding	programmed cell death	0.00113184	0.110982	25.2491	21.7133	17.782	17.8945	20.567	12.2373	16.2444	15.1379	15.0118	10.8752	down
TCONS_00022496	Coding	Programmed cell death	0.00361723	0.179844	14.9331	9.6948	10.6172	10.1606	11.8495	14.3558	16.898	15.8082	22.9951	24.8706	up
TCONS_00061399	Coding	Metal dependent phosphohydrolases with conserved 'HD' motif.	0.007857	0.240082	7.82645	7.87354	6.46804	5.89195	7.52827	11.142	9.86761	11.087	8.77429	11.9515	up
TCONS_00069058	Coding	protein disulfide-isomerase A5	0.00963348	0.262177	32.2914	36.4367	30.0554	27.6223	31.2221	28.504	26.1616	22.9819	21.1445	15.1063	down
TCONS_00024575	Coding	pyruvate dehydrogenase kinase, isozyme 4	0.00929213	0.258947	14.4844	56.2935	11.1804	13.8627	21.2667	51.2577	62.8737	38.7003	41.5624	168.531	up
TCONS_00062212	Coding	PDZ and LIM domain	0.00113043	0.110982	13.9621	9.58186	7.47319	10.7761	11.3867	16.2418	15.582	27.9849	23.3353	15.3679	up
TCONS_00086279	Coding	Pyruvate dehydrogenase acetyl-transferring -phosphatase 2, mitochondrial	0.00690247	0.226945	2.10008	3.47922	0.953843	1.24045	3.14006	0.407372	0.561245	0.434862	1.26483	0.0468654	down
TCONS_00011748	Coding	Sister chromatid cohesion protein PDS5 homolog B	0.0097426	0.262177	0.315555	0.635094	0.183498	0.146402	0.0657795	0	0	0.134048	0	0	down
TCONS_00002188	Coding	Pyridoxal kinase	0.0038904	0.184176	10.1555	13.6002	4.35856	8.44535	9.94029	19.7488	11.9057	19.8345	17.7101	19.8752	up
TCONS_00064204	Coding	PDZ domain-containing protein 8	0.00146078	0.125009	3.45401	2.01269	2.65844	2.9455	2.51655	3.58519	4.43073	4.95701	6.7895	5.02038	up
TCONS_00066634	Coding	PDZ domain-containing protein 8	0.000180662	0.055332	0	0.106349	0	0	0	0.341217	0.345378	0.865252	1.15222	1.08091	up
TCONS_00066636	Coding	PDZ domain-containing protein 8	0.00176502	0.134433	4.32807	2.26484	2.98353	3.57011	2.56406	4.12392	5.07063	5.60335	8.18146	6.09577	up
TCONS_00080730	Coding	Period circadian protein homolog	5.46e-05	0.0336489	0	0	0	0	0	0.674855	0.276781	0.743751	1.3427	0.383964	up
TCONS_00003270	Coding	peroxisomal biogenesis factor 5	0.00716877	0.229679	30.3574	27.9853	22.6654	22.0673	38.1415	36.7571	40.4578	47.5164	66.0986	32.5679	up
TCONS_00099154	Coding	chaperone-mediated protein complex assembly	0.0052115	0.204743	98.9704	50.9727	77.3087	63.2479	81.5621	100.987	85.0731	135.098	156.348	115.633	up
TCONS_00007472	Coding	Phosphorylase b kinase regulatory subunit	0.00133032	0.120124	0.345184	1.08923	0.593493	0.354805	0.848884	0.0523704	0.168018	0.289837	0.218207	0.069396	down
TCONS_00086833	Coding	PH domain leucine-rich repeat-containing protein phosphatase 2	0.00972016	0.262177	1.12488	1.33014	1.70043	0.76242	1.54337	0.402473	0.918287	0.406709	0.88948	0.819127	down
TCONS_00099990	Coding	phytanoyl-CoA dioxygenase domain-containing protein 1 isoform X1	0.0046867	0.198239	10.8073	7.61475	7.4164	8.1093	9.00959	10.41	28.7254	14.1544	15.391	28.4499	up
TCONS_00099992	Coding	phytanoyl-CoA dioxygenase domain-containing protein 1 isoform X1	0.00480482	0.201211	0.8062	0.270818	0.531787	0.251054	0.23619	0.664634	1.41022	1.916	1.72871	2.93404	up
TCONS_00063746	Coding	Phosphoinositide 3-kinase adapter protein	0.00710835	0.229206	6.43646	5.35868	4.23855	3.93082	5.46438	6.82299	6.26352	7.92279	7.07545	13.0421	up
TCONS_00102427	Coding	regulatory subunit 6	0.00828141	0.245456	2.16706	1.36378	0.456657	0.650294	0.914466	0	0	0	1.17471	0.294325	down
TCONS_00096564	Coding	phosphatidylinositol transfer protein, beta	0.00760867	0.236401	1.36038	1.97366	1.0004	1.85377	1.02124	3.17438	3.14954	2.53522	4.72204	2.47651	up
TCONS_00096565	Coding	phosphatidylinositol transfer protein, beta	0.00715013	0.22948	6.40311	4.62989	4.76516	3.07769	5.11329	1.91892	3.31058	3.32262	4.67727	2.19824	down
TCONS_00061634	Coding	Group XIIB secretory phospholipase A2-like protein	0.00162199	0.130285	14.8207	14.9329	13.5417	11.0308	13.8431	9.04221	6.91162	12.7902	10.6447	6.01761	down
TCONS_00107031	Coding	1-phosphatidylinositol 4,5-bisphosphate phosphodiesterase gamma-1	0.00599088	0.216087	2.47973	2.74917	2.50464	1.73443	1.81454	1.53695	1.80878	1.34631	1.23669	0.903541	down
TCONS_00035290	Coding	Plasmin dissolves the fibrin of blood clots and acts as a proteolytic factor in a variety of other processes including embryonic development, tissue remodeling, tumor invasion, and inflammation. In ovulation, weakens the walls of the Graafian follicle. It activates the urokinase-type plasminogen activator, collagenases and several complement zymogens, such as C1 and C5. Cleavage of fibronectin an…	3.29e-06	0.00724893	6.98e-07	0.0535925	0.000454508	0.232638	0.104914	5.87159	33.1998	46.0139	37.5523	33.6522	up
TCONS_00108733	Coding	5-dioxygenase 1	0.000385841	0.0726145	8.70844	9.41207	8.38117	8.16245	9.30057	15.0321	14.3417	17.0917	32.9368	13.5207	up
TCONS_00052815	Coding	Pleiotropic regulator 1	0.00848353	0.247451	1.16e-07	0	0.210731	0.0251417	3.68e-05	0.116934	0.275877	0.841532	0.649681	0.110938	up
TCONS_00005515	Coding	Plexin cytoplasmic RasGAP domain	0.00638989	0.220535	3.67131	0.62048	2.75741	3.05425	5.03141	0.000663413	1.41e-09	2.23099	0.44296	0.0409452	down
TCONS_00113237	Coding	Peptidase dimerisation domain	0.00574444	0.213658	16.7263	17.7639	13.5196	10.4223	12.6309	3.94562	10.7751	9.66917	11.748	6.08952	down
TCONS_00095273	Coding	Involved in the synthesis of the GDP-mannose and dolichol-phosphate-mannose required for a number of critical mannosyl transfer reactions	0.00542365	0.209304	8.44262	7.12933	6.24989	6.98731	7.30106	9.11951	9.75581	12.9835	11.9231	11.322	up
TCONS_00068247	Coding	PMS1 postmeiotic segregation increased 1 (S. cerevisiae)	0.00253335	0.153502	1.6626	1.57638	1.99736	1.53952	1.59722	5.86e-08	9.95e-08	1.60256	1.11e-08	2.17e-09	down
TCONS_00010624	Coding	Calcium-independent phospholipase A2-gamma	0.0004518	0.0781699	0	0	0.20937	0	0	1.06386	0.959014	0.535171	0.15789	0.887197	up
TCONS_00010625	Coding	Calcium-independent phospholipase A2-gamma	0.000621232	0.0872973	0.347926	0.133511	0.356635	0.427204	0.101556	1.6897	1.07912	1.59194	0.866846	3.24333	up
TCONS_00019730	Coding	Calcium-independent phospholipase A2-gamma	0.00829427	0.245651	2.71605	0	0	0	0	1.83868	1.85867	0.358141	0.736886	0.644951	up
TCONS_00019734	lncRNA	Calcium-independent phospholipase A2-gamma	0.00446473	0.194832	0.209468	0	0	0.0952781	0	0.180837	0.304849	0.660497	0.193708	1.07346	up
TCONS_00100870	Coding	DNA polymerase epsilon subunit	0.00204641	0.14144	3.72449	3.75554	2.03536	2.60522	2.88074	3.04822	5.62889	8.16223	9.94034	7.24809	up
TCONS_00121280	Coding	DNA polymerase kappa	0.00188978	0.137781	7.06291	9.59075	3.31171	4.23624	5.50914	7.13633	15.0067	15.6605	13.6867	19.3392	up
TCONS_00125070	Coding	DNA polymerase kappa	0.000562768	0.0838589	0.263	0.478012	0.238549	0.656107	0.342103	1.49138	0.923841	2.24128	2.20255	4.24767	up
TCONS_00045393	Coding	DNA-dependent RNA polymerase catalyzes the transcription of DNA into RNA using the four ribonucleoside triphosphates as substrates	0.00974168	0.262177	2.24244	2.69725	2.281	2.83525	2.83462	1.4371	1.01455	1.67752	2.36178	2.18641	down
TCONS_00040893	Coding	DNA-directed RNA polymerases I and III subunit RPAC1	0.00288072	0.162813	5.85399	5.46711	4.24851	5.51873	4.90705	2.79303	3.33994	3.96754	4.83491	2.66938	down
TCONS_00112710	Coding	RNA polymerase III subunit	0.00501129	0.203612	3.04478	3.09762	3.6133	2.8603	4.08453	6.03885	3.83658	6.49435	8.63831	5.58421	up
TCONS_00049621	Coding	Inorganic pyrophosphatase 2, mitochondrial	0.00500311	0.203612	0.808855	0.490181	0.942326	0.501087	0.419083	0.947122	1.13949	1.44649	1.79932	0.973401	up
TCONS_00014097	Coding	Peroxisome proliferator-activated receptor alpha	0.00430209	0.190694	2.80602	2.87317	2.23683	1.92956	2.09258	1.27224	1.75061	1.44352	2.08409	1.3704	down
TCONS_00048089	Coding	peroxisome proliferator-activated receptor gamma, coactivator	0.00581486	0.214557	0.0574112	0	0	0	0	0.263465	0.0656857	0.0685904	0.173081	0.3463	up
TCONS_00048099	lncRNA	peroxisome proliferator-activated receptor gamma, coactivator	1.33e-05	0.0188358	1.48511	1.1354	1.35008	2.08382	0.750715	7.03782	4.8262	5.55868	5.83309	10.9581	up
TCONS_00052245	lncRNA	peroxisome proliferator-activated receptor gamma, coactivator	0.00520543	0.204743	0.336612	0.392051	0.577922	0.996946	0.565942	2.86425	1.80368	2.16046	3.26931	5.60484	up
TCONS_00055721	Coding	Sterile alpha motif.	0.00463672	0.197458	0.186495	0.515724	0.372244	1.14924	1.28339	0	0	0.0141864	1.06545	0	down
TCONS_00110002	Coding	PPIases accelerate the folding of proteins. It catalyzes the cis-trans isomerization of proline imidic peptide bonds in oligopeptides	0.000561799	0.0838589	308.213	319.218	284.597	224.618	243.908	503.23	334.885	580.763	541.338	492.248	up
TCONS_00038428	Coding	protein phosphatase, Mg2 Mn2 dependent, 1B	0.00384164	0.183668	7.23777	6.71793	7.31345	9.46417	5.19442	10.4616	14.3135	11.088	12.4569	12.2045	up
TCONS_00078795	Coding	Protein phosphatase 1, regulatory subunit 7	0.00504031	0.203612	6.79456	5.42864	8.44103	6.18756	5.75767	10.2803	13.5901	16.6385	17.2527	10.2334	up
TCONS_00117403	Coding	serine threonine-protein phosphatase	0.00820782	0.244752	6.46445	8.13061	6.42606	7.09471	8.64153	9.39741	9.0463	13.3592	16.3546	11.5913	up
TCONS_00112616	Coding	Papillary renal cell carcinoma (translocation-associated)	0.00557281	0.211503	5.40897	4.90471	3.32521	3.74862	3.69044	5.47812	6.26351	6.41813	8.20064	7.51455	up
TCONS_00000787	Coding	Lysosomal Pro-X carboxypeptidase	0.00230499	0.147801	6.41717	5.69779	7.40102	4.32377	6.1987	6.7764	9.82011	11.4405	11.472	17.54	up
TCONS_00007934	Coding	Peroxiredoxin 4	0.000384399	0.0726145	36.1668	50.0923	49.3302	53.4844	61.534	29.3411	31.3448	24.6516	34.0772	24.1298	down
TCONS_00007935	Coding	Peroxiredoxin 4	0.00846978	0.247206	130.658	155.378	142.552	153.292	177.553	145.778	110.837	112.538	113.59	105.894	down
TCONS_00022875	Coding	DNA-dependent protein kinase catalytic	0.00562227	0.212187	1.93809	1.55202	1.85234	0.916318	1.78965	2.3086	2.0002	2.23767	3.43059	3.37003	up
TCONS_00077931	Coding	protein C (inactivator of coagulation factors Va and VIIIa)	0.00687799	0.226645	7.60789	14.6385	11.2176	8.52972	14.896	4.95107	6.67764	6.04812	10.3652	8.24057	down
TCONS_00077935	Coding	protein C (inactivator of coagulation factors Va and VIIIa)	0.000185579	0.0553529	143.546	147.773	129.44	115.165	129.036	79.0123	99.9304	79.8358	77.0977	64.2759	down
TCONS_00002900	Coding	Vitamin K-dependent protein S	0.00897003	0.252939	33.3772	49.7962	42.468	32.4055	47.4977	25.4362	30.31	14.1222	19.1826	36.5622	down
TCONS_00011076	Coding	Proline and	0.00681858	0.225755	0.217704	0.612338	0.795477	0.576458	0.11058	0.272818	0	6.01e-10	0.00059195	1.29e-05	down
TCONS_00020193	Coding	Proline and	0.00143563	0.123598	0.173525	0	7.23e-06	0	0	1.91594	0.148199	0.244347	0.465508	0.488762	up
TCONS_00020194	Coding	Proline and	0.0035666	0.17923	0	0.112156	0.0560366	0.16335	0	0.240103	0.604202	0.666036	0.700336	0.853349	up
TCONS_00034405	Coding	Prospero homeobox protein 1	0.00911604	0.255219	0.543037	0.461856	0.329474	0.468382	0.303216	1.25071	0.809171	0.810663	0.647467	1.37975	up
TCONS_00012359	Coding	Vitamin K-dependent	0.000951943	0.10419	0.00154774	0	0	2.78696	3.15e-10	4.52238	1.83153	2.33283	4.24292	14.1084	up
TCONS_00002056	Coding	Phosphoribosyl pyrophosphate synthetase 2	0.000385529	0.0726145	316.607	418.905	286.825	381.954	273.257	125.528	232.966	150.398	207.818	156.838	down
TCONS_00002057	Coding	Phosphoribosyl pyrophosphate synthetase 2	0.00136839	0.120834	128.79	138.444	98.501	158.189	109.525	54.3451	84.6903	91.5207	82.1953	84.2055	down
TCONS_00002058	Coding	Phosphoribosyl pyrophosphate synthetase 2	0.00219885	0.144689	854.372	853.483	635.375	971.073	638.877	353.208	488.395	534.774	491.269	572.365	down
TCONS_00012634	Coding	Phosphoribosyl pyrophosphate synthetase 2	0.00038755	0.0726145	402.301	463.261	335.381	547.032	319.938	167.263	266.895	162.486	263.322	226.478	down
TCONS_00012644	Coding	Phosphoribosyl pyrophosphate synthetase 2	0.000474072	0.0796993	953.285	932.846	780.594	1285.29	825.39	410.733	596.02	504.189	709.501	594.397	down
TCONS_00003794	Coding	Proline-rich protein 5	0.00198366	0.14022	0	0.286768	0	0	0	0.572835	1.90069	0.488626	0.780442	3.95068	up
TCONS_00000796	Coding	Serine protease 23	0.00226502	0.147073	6.43115	5.97804	5.80985	3.59492	4.59791	8.21097	9.10425	6.70226	9.37319	9.73631	up
TCONS_00123652	Coding	Phosphoserine aminotransferase	0.000597513	0.0855239	8.79e-05	0	0	0.298554	0.350771	2.0912	0.818997	3.24179	7.31885	3.79422	up
TCONS_00123655	Coding	Phosphoserine aminotransferase	0.00144889	0.124508	0	0	0.215734	0.0377947	0	0.324447	0.469755	0.786227	1.587	0.244923	up
TCONS_00071260	Coding	26S proteasome non-ATPase regulatory subunit 14	0.00316797	0.16932	4.41	2.62673	2.14236	2.32705	2.31069	0	0.243082	1.67673	0.461409	0	down
TCONS_00115249	Coding	26S proteasome non-ATPase regulatory subunit 3	0.00629496	0.218899	1.97e-07	1.81019	0.719798	0.0771923	6.55335	12.6286	3.39712	17.8962	25.5245	15.9768	up
TCONS_00117419	Coding	Proteasome (prosome, macropain) 26S subunit, non-ATPase, 8	6.33e-05	0.0375226	155.558	107.188	111.111	116.865	123.95	226.216	200.537	247.567	244.716	214.513	up
TCONS_00071738	Coding	polypyrimidine tract-binding protein 2	0.00235524	0.148348	0.752894	0.111075	0.330779	0.00462724	0	2.34522	2.03464	2.40025	1.00804	1.50161	up
TCONS_00122358	Coding	Polypyrimidine tract binding protein 3	0.00713625	0.229432	0.896374	0.632181	0.721446	0.385558	0.854408	1.20988	1.44222	1.47299	1.35524	2.38233	up
TCONS_00024449	Coding	Phosphotriesterase-related protein	0.00340539	0.17543	10.7681	12.9015	8.06136	14.5223	10.3433	6.26092	0.984304	2.39244	8.61244	3.07607	down
TCONS_00099939	Coding	Prostaglandin E synthase 2	0.00887357	0.252137	5.0231	5.68751	5.07597	3.33274	5.80583	8.14362	9.49133	6.00604	11.4551	6.81816	up
TCONS_00117563	Coding	Prostaglandin E synthase 3	8.29e-05	0.0422026	1.85368	1.92529	1.08979	1.28638	1.08564	5.35321	3.49145	2.81175	3.8322	3.53047	up
TCONS_00117786	Coding	Prostaglandin E synthase 3	0.00260288	0.155449	73.072	59.0731	57.8091	63.0459	55.1089	102.422	70.9949	101.548	117.011	87.3316	up
TCONS_00057093	Coding	prostaglandin reductase 2	0.00328207	0.17328	0.894017	0.40915	0.196113	0.40658	0.414843	1.13e-08	0.0668232	0.323395	0	4.46e-08	down
TCONS_00057094	Coding	prostaglandin reductase 2	0.00269948	0.158178	0.621355	1.91481	1.12849	1.02132	1.89443	0.350961	0.299515	0.0511135	0.386151	0.0924461	down
TCONS_00057097	Coding	prostaglandin reductase 2	0.00850125	0.247596	8.09862	11.0453	6.00393	2.28231	8.10132	0.149898	0.000196977	2.20503	0	5.98818	down
TCONS_00078616	Coding	activating transcription factor binding	6.58e-05	0.038526	41.5735	51.3878	44.6623	47.2487	62.8401	33.0634	26.43	21.8811	26.4496	23.669	down
TCONS_00078618	Coding	activating transcription factor binding	0.00457555	0.196778	1.50165	2.13427	1.3829	1.6171	2.95451	0.845075	0.784955	0.334978	0.972277	1.52805	down
TCONS_00080381	Coding	activating transcription factor binding	0.000126511	0.0490308	52.4586	59.8051	52.5383	53.9513	73.1525	37.4835	32.6829	25.326	44.7083	29.9941	down
TCONS_00111531	Coding	protein tyrosine phosphatase type IVA	0.00968484	0.262177	19.7286	39.3015	27.7949	28.2974	25.8302	37.5499	38.16	53.6186	55.6408	43.5525	up
TCONS_00083736	Coding	Catalyzes the third of the four reactions of the long- chain fatty acids elongation cycle. This endoplasmic reticulum- bound enzymatic process, allows the addition of two carbons to the chain of long- and very long-chain fatty acids VLCFAs per cycle. This enzyme catalyzes the dehydration of the 3-hydroxyacyl-CoA intermediate into trans-2,3-enoyl-CoA, within each cycle of fatty acid elongation. Th…	0.00436544	0.192654	28.8975	30.9091	22.1387	24.6058	25.2145	28.1931	45.3356	45.2067	75.7741	37.799	up
TCONS_00067701	Coding	Catalyzes the third of the four reactions of the long- chain fatty acids elongation cycle. This endoplasmic reticulum- bound enzymatic process, allows the addition of two carbons to the chain of long- and very long-chain fatty acids VLCFAs per cycle. This enzyme catalyzes the dehydration of the 3-hydroxyacyl-CoA intermediate into trans-2,3-enoyl-CoA, within each cycle of fatty acid elongation. Th…	0.00703	0.228777	8.70246	4.26168	2.9354	4.86637	6.19	9.03	10.0667	10.796	13.6664	6.45522	up
TCONS_00070191	Coding	Catalyzes the third of the four reactions of the long- chain fatty acids elongation cycle. This endoplasmic reticulum- bound enzymatic process, allows the addition of two carbons to the chain of long- and very long-chain fatty acids VLCFAs per cycle. This enzyme catalyzes the dehydration of the 3-hydroxyacyl-CoA intermediate into trans-2,3-enoyl-CoA, within each cycle of fatty acid elongation. Th…	0.0085717	0.248387	29.513	18.4736	10.9504	19.8891	22.0035	35.6327	30.6891	40.1841	60.2904	23.5634	up
TCONS_00113411	Coding	phosphatase non-receptor type 7	0.00192603	0.138267	1.75988	2.58798	2.34371	1.32134	1.42329	0.719226	0.733266	0.792428	0.569155	0.415774	down
TCONS_00083454	Coding	phosphatase, non-receptor type 9	0.00361816	0.179844	32.0117	22.6303	42.2956	30.3448	19.682	15.2908	19.884	18.6807	16.0246	18.2573	down
TCONS_00014899	Coding	Receptor-type tyrosine-protein phosphatase beta	0.00601421	0.216087	0.445639	0	0.126383	0	0	0.451751	1.11699	1.3073	0.197077	1.21355	up
TCONS_00076105	Coding	Receptor-type tyrosine-protein phosphatase C	0.00616289	0.217201	9.27013	9.05882	6.46905	6.00615	6.98437	5.00612	3.43832	7.73639	3.52663	3.75015	down
TCONS_00111592	Coding	6-pyruvoyl tetrahydrobiopterin synthase	0.00892322	0.252626	56.7393	61.5759	40.6061	42.9646	44.9687	48.562	29.5716	34.8993	40.3033	24.6765	down
TCONS_00002222	Coding	Periodic tryptophan protein 2 homolog	0.00540128	0.209304	3.95711	3.32317	2.99812	2.3057	2.65792	1.88967	1.86279	1.36473	1.40831	2.90631	down
TCONS_00039442	Coding	Peroxidasin homolog	0.00169223	0.131859	2.03176	1.70904	1.45755	1.48813	1.49557	0.930828	0.953709	0.904862	0.699826	1.07303	down
TCONS_00090827	Coding	PX domain containing serine threonine kinase	0.00789534	0.241095	7.44737	4.28889	4.53284	4.7153	5.02306	6.09559	7.60817	8.83025	8.38299	10.0188	up
TCONS_00107083	Coding	Peroxisomal membrane protein 4	0.00148924	0.125703	21.6131	16.8749	15.1002	14.3081	15.1025	17.8021	23.088	35.2851	36.5774	28.1958	up
TCONS_00107084	lncRNA	Peroxisomal membrane protein 4	0.00678068	0.225528	9.42114	3.71622	5.43346	3.25698	3.26109	5.10775	10.2579	11.4967	17.6113	12.8865	up
TCONS_00062499	Coding	Pyridine nucleotide-disulfide oxidoreductase domain-containing protein 2	0.00529197	0.206637	3.69725	10.7199	3.51517	3.3725	4.21679	1.53469	1.79196	1.63523	4.1876	0.742769	down
TCONS_00117552	Coding	R3H domain-containing protein 2	0.000252058	0.0627453	7.51925	6.85208	6.75136	7.58315	6.01627	14.3771	9.95365	11.1208	16.0858	11.6573	up
TCONS_00031024	Coding	Ras-related protein Rab-18	0.00106558	0.109836	7.41076	7.32972	6.8025	7.89547	3.99137	9.76275	9.51048	17.2594	19.3903	18.7028	up
TCONS_00012247	Coding	RAB20, member RAS oncogene family	0.00306405	0.168039	0.034721	0	0.0625561	0.0727353	0.132132	1.13653	0.302343	0.25165	0.232888	1.52163	up
TCONS_00012255	Coding	RAB20, member RAS oncogene family	0.00307508	0.168098	0.198664	0.087048	0.180946	0.185221	0.083531	1.67364	0.322455	0.502115	0.499979	1.33939	up
TCONS_00001668	lncRNA	RAB20, member RAS oncogene family	0.0090692	0.254773	0	0.189281	0	0.247941	0	0.799705	0.333233	0.463523	0.726839	0.539807	up
TCONS_00089002	Coding	RAB43, member RAS oncogene family	0.00502098	0.203612	12.195	10.7033	7.90905	8.85922	12.6576	14.0151	14.8392	13.9826	17.8597	15.8492	up
TCONS_00090456	Coding	RAB43, member RAS oncogene family	0.000192662	0.0556698	35.7617	26.2255	21.0269	26.4896	31.5884	45.9735	42.4188	46.6708	52.9592	56.9245	up
TCONS_00073189	Coding	Geranylgeranyl transferase type-2 subunit	0.00887772	0.252137	17.9471	21.69	17.7351	17.9142	19.0486	15	14.6393	15.9295	13.3363	14.7838	down
TCONS_00117245	Coding	Ubiquitin associated domain	0.00100176	0.10662	52.6284	44.1366	39.6061	34.6678	43.2586	55.4644	69.9805	81.8567	107.849	56.0371	up
TCONS_00120743	Coding	Ran-binding protein 3-like	0.00272399	0.159009	2.64516	1.5147	1.29129	1.55436	1.23988	2.67866	3.77317	2.74785	8.71957	3.37934	up
TCONS_00124667	Coding	Ran-binding protein 3-like	0.00151185	0.125898	0.368296	0.311851	0.911172	0.439443	0.385912	2.83906	1.55448	2.08368	16.0204	4.58319	up
TCONS_00104537	Coding	Bruton's tyrosine kinase Cys-rich motif	0.00379956	0.182981	6.34572	7.15918	2.89076	10.0812	9.11611	3.30397	3.0644	1.95075	4.17727	1.37365	down
TCONS_00064759	Coding	family member 1A	0.00089141	0.100516	3.40008	4.54976	2.69603	2.05434	4.33894	5.09933	7.9683	10.5619	5.96744	8.12145	up
TCONS_00098225	Coding	RNA-binding protein 19	0.00591352	0.21578	4.26872	2.34355	1.4926	3.0937	0.539688	0.32942	0	0.000471199	1.54e-07	1.83345	down
TCONS_00057155	Coding	PWI, domain in splicing factors	0.000683161	0.0915475	2.67354	2.61567	2.6146	2.59073	3.19915	4.86598	4.00579	5.27952	4.47509	5.5581	up
TCONS_00099601	Coding	RNA-binding protein	0.00878703	0.251142	20.6914	21.0454	15.9832	19.4219	20.802	25.8085	21.0607	31.5101	33.1736	30.6885	up
TCONS_00109494	Coding	Belongs to the calycin superfamily. Fatty-acid binding protein (FABP) family	0.000288323	0.0667094	0.773347	0.142154	0	0.735505	0.29725	1.22743	8.31694	7.20897	19.0298	23.4122	up
TCONS_00011899	Coding	(RCC1) and BTB	0.00405064	0.186771	0	0	0	0	0.276584	0.417518	0.0356698	0.249634	0.298468	0.885625	up
TCONS_00109564	Coding	Arginine-glutamic acid dipeptide	0.00248689	0.152582	0.0666482	0.466804	0.295002	0.209985	0.017075	1.46593	1.93357	1.47065	1.43545	1.16949	up
TCONS_00109823	Coding	all-trans-retinol 13,14-reductase	0.00334852	0.17513	28.8132	34.1127	30.3755	18.3777	40.9792	22.7736	19.8974	18.8909	19.6833	19.0709	down
TCONS_00097558	Coding	replication factor C	0.00487278	0.201862	14.5285	21.4323	14.5446	15.2665	17.5495	8.80818	15.4803	8.83363	7.97627	4.88563	down
TCONS_00105147	Coding	domain containing E3 ubiquitin protein ligase	0.000420331	0.0756138	1.20615	1.06265	1.4037	1.23202	1.0266	4.42665	3.1689	2.72958	3.81749	13.4034	up
TCONS_00105150	Coding	domain containing E3 ubiquitin protein ligase	0.00995711	0.26441	0	0.050606	0	0.0248323	0.0128536	0.0911905	0.0901575	0.105638	0.0834081	0.638332	up
TCONS_00119356	Coding	riboflavin	0.000662766	0.0903864	2.30431	2.00217	1.17778	2.17369	2.41582	4.44097	3.50817	5.94936	3.41367	4.61373	up
TCONS_00086354	Coding	BRO1-like domain	0.00227516	0.147525	0	0.14303	0	0.414994	0.262619	1.96665	2.43145	3.91007	1.87725	1.00309	up
TCONS_00086362	Coding	BRO1-like domain	0.000274578	0.0650989	5.32046	6.88304	4.00434	4.91903	9.73486	17.7069	10.4378	18.7848	17.6214	12.9975	up
TCONS_00087881	Coding	BRO1-like domain	0.000140803	0.049313	9.26147	8.91738	6.67153	6.48777	10.2816	17.5886	16.2444	21.1774	20.1604	12.1098	up
TCONS_00097221	Coding	RIMS binding protein 2	0.00755652	0.235731	0.412983	0.650225	0.346987	0.194224	0.324518	0	0.74228	0.00840364	0	0	down
TCONS_00098480	Coding	RIMS binding protein 2	0.000825086	0.0985814	0.0066452	0	0.0627553	0	0	0.569747	0.374519	0.533315	0.0767803	0.231476	up
TCONS_00071554	Coding	Rho family GTPase 3	0.00579677	0.214385	0	0.101458	0.154189	0.138379	0.0351098	1.65401	0.283247	0.647789	0.215934	1.40508	up
TCONS_00089044	Coding	E3 ubiquitin-protein ligase RNF123	0.00806285	0.2433	0.0973092	0	0.034911	0	0.0338363	0.308138	0.329425	0.160457	0.485173	0.0420593	up
TCONS_00090495	Coding	E3 ubiquitin-protein ligase RNF123	0.00268923	0.158178	9.0807	9.4741	7.42954	10.8746	8.89615	9.71042	13.6394	15.0857	23.1673	17.5036	up
TCONS_00090497	Coding	E3 ubiquitin-protein ligase RNF123	0.00237346	0.148887	0.154881	0	0.154336	0	0	0.341411	0.58852	0.249721	0.704726	0.74253	up
TCONS_00092206	Coding	E3 ubiquitin-protein ligase	0.00120919	0.116176	8.09669	7.89226	7.949	6.20151	6.9097	23.118	10.5455	13.9646	18.0957	10.7556	up
TCONS_00025196	Coding	E3 ubiquitin-protein ligase RNF144B	0.000328426	0.0690172	0.0986918	0.152537	0	0	0	0.837589	1.20285	0.292699	2.44395	3.44497	up
TCONS_00000643	Coding	E3 ubiquitin-protein ligase RNF169	0.00958715	0.261875	2.98013	3.43761	2.25767	2.21973	2.70753	1.69355	2.40902	1.10923	2.3875	1.07675	down
TCONS_00098639	Coding	E3 ubiquitin-protein ligase RNF34	0.000192273	0.0556698	12.367	6.68648	6.94735	7.96953	6.75945	4.16864	2.90566	5.31037	2.71666	3.5942	down
TCONS_00105210	Coding	As part of the heterotrimeric replication protein A complex (RPA RP-A), binds and stabilizes single-stranded DNA intermediates, that form during DNA replication or upon DNA stress. It prevents their reannealing and in parallel, recruits and activates different proteins and complexes involved in DNA metabolism. Thereby, it plays an essential role both in DNA replication and the cellular response t…	7.3e-05	0.0397077	0	0	0	0	0	0.452408	0.662126	0.70323	0.6172	0.611341	up
TCONS_00113387	Coding	Belongs to the universal ribosomal protein uL1 family	0.000476673	0.0798461	669.906	664.698	562.859	605.882	772.292	459.625	436.318	414.595	452.496	358.076	down
TCONS_00100859	Coding	Belongs to the universal ribosomal protein uL11 family	0.00760233	0.236401	872.03	915.664	724.9	854.772	1299.27	679.477	693.426	601.256	780.68	623.62	down
TCONS_00021297	Coding	ribosomal protein	0.00228838	0.147579	120.113	122.533	101.45	130.016	129.903	82.9427	86.8838	91.8923	97.5491	86.7446	down
TCONS_00078350	Coding	Ribosomal protein L22-like 1	3.12e-06	0.00720409	178.493	245.75	193.632	206.791	278.864	89.9204	53.4318	50.9665	41.6812	59.3912	down
TCONS_00080196	Coding	Ribosomal protein L22-like 1	2.47e-06	0.00651846	96.7995	108.478	125.355	130.995	152.32	35.0978	24.8713	20.055	16.4994	38.7177	down
TCONS_00115630	Coding	ribosomal protein L36	0.00247094	0.152053	323.188	420.986	355.878	394.335	601.064	360.079	209.706	269.671	307.343	283.071	down
TCONS_00081641	Coding	ribosomal protein	0.00593173	0.215883	1268.92	1317.35	1362.95	1430.27	1756	1073.1	971.225	998.516	1338.94	1080.71	down
TCONS_00023678	Coding	ribosomal protein	0.00364804	0.180188	2525.17	2740.65	2539.29	2359.03	2706.77	1983.67	1667.29	1819.59	1803.33	1504.83	down
TCONS_00124579	Coding	Ribonuclease P protein subunit p25-like protein	0.00556257	0.211314	16.7509	18.1758	18.7448	16.4121	20.1775	11.3739	12.4077	13.388	16.8763	12.4784	down
TCONS_00022446	Coding	Cell-cycle alteration and expression-elevated protein in tumour	0.00216936	0.144308	5.25268	4.07157	4.29421	4.32808	5.13332	2.88665	2.27931	3.66744	3.01322	3.04701	down
TCONS_00091957	Coding	Ribosomal protein S11	0.00455277	0.19646	369.95	363.632	307.681	343.217	450.292	283.639	246.817	244.655	319.781	272.334	down
TCONS_00084072	Coding	ribosomal protein	2.6e-05	0.0227212	195.388	239.263	206.228	192.769	202.798	360.125	306.405	441.522	488.529	496.691	up
TCONS_00085570	Coding	ribosomal protein	0.00559085	0.211519	0.891924	1.52101	0.716034	0.525897	1.58959	2.22656	1.44238	3.57353	3.83254	2.3019	up
TCONS_00085571	Coding	ribosomal protein	2.44e-05	0.0221553	42.2124	41.2193	29.5792	37.1414	29.6086	91.043	68.4322	151.483	165.637	230.219	up
TCONS_00036237	Coding	Ras-related GTP-binding protein D	0.00512746	0.204113	4.20851	3.63331	3.64755	3.64968	3.99833	4.84715	5.67029	6.51248	6.92862	9.98853	up
TCONS_00042000	Coding	Ras-related GTP-binding protein D	0.00843074	0.246542	0.709176	0.97732	0.506626	0.418972	1.13283	1.15237	0.966763	1.27323	1.59416	1.65476	up
TCONS_00037437	Coding	Ribosome binding protein 1	0.00265784	0.156931	26.229	10.5683	35.1401	21.4686	12.2778	4.71289	12.5616	8.29569	4.33479	3.40406	down
TCONS_00027203	Coding	Ribonucleoside-diphosphate reductase subunit M2 B	0.00507798	0.203612	11.4707	10.8355	6.12917	8.34341	8.72032	5.40629	5.89788	8.57226	6.50274	6.18499	down
TCONS_00095141	Coding	ribosomal L1	0.00756591	0.235864	2.9219	2.48423	2.78173	2.93767	2.81709	1.7412	1.38459	2.03918	2.11655	3.03393	down
TCONS_00111093	Coding	Arginine serine-rich protein 1	1.13e-05	0.01744	15.9769	15.745	16.2272	12.4601	15.6883	7.83504	7.16466	7.50595	6.79552	7.30107	down
TCONS_00037103	Coding	Reticulon	0.00566887	0.212557	39.7309	31.2973	24.9704	20.6419	38.6933	52.9807	44.1785	53.4029	59.9633	35.4454	up
TCONS_00099567	Coding	Retinoic acid receptor	0.000117443	0.0468069	43.4239	35.2502	30.2952	33.985	29.762	45.8048	60.4003	72.3217	76.6884	65.0915	up
TCONS_00054699	Coding	Serum amyloid A-like 1	0.00547179	0.209935	14.8576	3.13057	11.5315	3.88208	1.67974	46.9386	22.9245	18.457	12.99	29.0824	up
TCONS_00058873	Coding	Serum amyloid A-like 1	0.00412043	0.188051	5.61073	1.15877	2.04638	1.39964	0.662349	17.0668	10.0759	6.471	3.402	7.5878	up
TCONS_00054713	lncRNA	Serum amyloid A-like 1	0.00692948	0.227253	2.24425	0.0322743	0.473181	0.0270838	0.0121934	6.32272	2.91814	1.19859	1.48632	1.85868	up
TCONS_00058075	Coding	Protein Smaug homolog	0.00117425	0.114051	14.5303	11.139	10.7445	12.0526	8.91616	22.9092	12.2869	32.9009	40.052	25.0353	up
TCONS_00058088	Coding	Protein Smaug homolog	0.00138388	0.121634	2.23411	3.22015	2.33088	2.51825	3.03743	4.84466	2.84051	5.9936	6.15681	8.23047	up
TCONS_00102820	Coding	SAP30-binding protein	0.00833461	0.245943	0.767703	1.10547	2.63223	1.87672	2.54827	4.3844	3.77186	3.39536	5.48225	3.29026	up
TCONS_00100678	Coding	Sarcosine dehydrogenase	0.0077392	0.238653	18.7975	32.4923	26.267	42.2323	27.7322	22.8063	17.7068	11.3903	9.75706	5.81801	down
TCONS_00115743	Coding	Strawberry notch homolog 2	0.00682915	0.225755	2.81e-09	1.36984	0	0	0	0.265328	0.201271	4.11774	0.519385	0.909393	up
TCONS_00115759	Coding	Strawberry notch homolog 2	0.0019691	0.139839	1.04421	1.02166	1.06372	0.229155	0.273474	2.99744	2.16576	2.17302	1.64854	3.12875	up
TCONS_00083471	Coding	membrane protein 5	0.0028023	0.161396	4.85318	3.27773	3.44739	2.19696	3.33352	7.57917	4.82913	12.4636	7.05043	7.49401	up
TCONS_00047200	Coding	Lysosome membrane protein 2	0.000932607	0.103645	16.6093	19.4556	12.9194	11.5525	20.6762	20.9359	25.672	25.7396	29.1935	31.1647	up
TCONS_00108612	Coding	Iron-sulfur protein (IP) subunit of succinate dehydrogenase (SDH) that is involved in complex II of the mitochondrial electron transport chain and is responsible for transferring electrons from succinate to ubiquinone (coenzyme Q)	0.00635627	0.220032	2.0227	2.04885	3.08613	2.05182	1.51078	6.33768	1.82605	6.64057	9.35765	7.26626	up
TCONS_00112577	Coding	Succinate dehydrogenase cytochrome b560 subunit, mitochondrial	0.00455539	0.19646	39.5341	45.4218	40.034	27.5153	41.9207	45.6782	54.708	59.6114	74.1712	59.0821	up
TCONS_00114716	Coding	Epimerase family	0.00363352	0.179855	2.42608	1.64308	1.74805	0.774889	1.26327	2.24869	4.19701	2.89553	9.69289	4.20008	up
TCONS_00117719	Coding	Retinol dehydrogenase 16-like	0.0088567	0.252137	23.553	46.8951	43.5563	45.1776	64.5871	30.8208	26.8463	21.5471	21.7893	26.3552	down
TCONS_00117722	Coding	Retinol dehydrogenase 16-like	0.00494944	0.202727	57.5423	153.32	105.77	86.7889	110.009	67.9525	41.2689	50.0921	58.8022	70.1397	down
TCONS_00062850	Coding	SEC23-interacting protein	0.00544191	0.209813	0	0.0173843	0.00901097	0.344653	0	0.751057	0.125589	0.148367	0.320655	0.857637	up
TCONS_00065501	Coding	SEC23-interacting protein	0.00330236	0.173494	0.05407	0.179651	0.0785722	0.0819243	0.0662112	0	5.78e-07	0	0	0	down
TCONS_00089909	Coding	Protein transport protein Sec61 subunit alpha isoform 1	0.00334865	0.17513	17.2578	11.3615	15.013	17.6759	16.4088	8.98803	11.87	12.6766	8.48858	10.8192	down
TCONS_00096590	Coding	-	0.00684828	0.22607	3.87544	4.01776	4.37774	2.76111	4.45719	1.49009	2.46772	2.11575	1.46848	2.51821	down
TCONS_00117968	Coding	selenophosphate synthetase 2	0.00195546	0.139084	257.225	243.099	209.214	248.598	227.413	385.855	368.458	504.79	440.105	343.28	up
TCONS_00118008	Coding	selenophosphate synthetase 2	0.000153509	0.0519057	180.562	154.936	122.114	150.539	122.981	219.603	259.97	280.523	302.483	266.418	up
TCONS_00110802	Coding	skeletal muscle fiber development	0.000830943	0.0986476	1.22252	0.958878	1.08559	1.32845	0.871674	0.291966	0	5.53e-06	0	0	down
TCONS_00106456	Coding	Serine incorporator 3	0.00218957	0.144689	39.2311	27.2969	28.945	28.034	33.0185	38.4718	52.4565	47.1275	64.9273	45.0385	up
TCONS_00054209	Coding	Belongs to the serpin family	0.00654956	0.221928	4.10274	1.61572	2.17496	2.76378	2.41343	1.14266	0	0.440271	1.24769	0	down
TCONS_00054247	Coding	Belongs to the serpin family	4.66e-05	0.0300444	21.9177	13.3104	12.8249	13.9058	24.5193	7.476	6.36581	5.58484	9.13829	4.45019	down
TCONS_00054252	Coding	Belongs to the serpin family	1.16e-06	0.00464102	51.0505	43.3905	48.8063	49.1561	72.2319	10.7494	18.1332	10.4541	20.1426	12.8958	down
TCONS_00058529	Coding	Belongs to the serpin family	0.00466835	0.197825	85.078	73.8706	65.0276	74.4227	57.7732	49.9974	55.5517	56.2331	61.7333	39.7835	down
TCONS_00058545	Coding	Belongs to the serpin family	2.73e-05	0.0227258	36.9685	39.0241	38.0119	24.9568	38.1069	14.2014	18.7157	11.7328	21.5276	11.9046	down
TCONS_00058553	Coding	Belongs to the serpin family	0.00806274	0.2433	0.258441	0.859186	0.736546	0.270358	0.497449	0	0	0	0	0.2303	down
TCONS_00054270	Coding	Belongs to the serpin family	0.000300981	0.0667094	439.144	647.887	392.868	459.192	498.126	183.924	219.209	233.974	194.852	78.464	down
TCONS_00054273	Coding	Belongs to the serpin family	0.00428687	0.190694	5.7089	10.2833	5.58904	5.05227	7.5453	3.21553	4.46647	3.60064	3.94178	1.35538	down
TCONS_00054276	Coding	Belongs to the serpin family	0.00121122	0.116176	527.554	838.348	500.673	467.233	565.713	220.136	262.7	264.505	247.858	66.1139	down
TCONS_00058563	Coding	Belongs to the serpin family	0.00954642	0.261463	1.52761	1.45131	1.25613	1.30803	3.48247	1.39833	0	0.760243	0	0	down
TCONS_00054230	lncRNA	Belongs to the serpin family	0.000453033	0.0781699	63.7687	53.4058	48.8997	56.0161	48.7241	28.6479	33.6627	29.5295	53.9062	32.6951	down
TCONS_00054242	lncRNA	Belongs to the serpin family	0.000510611	0.0825405	33.5553	23.6118	29.7565	31.9522	33.0503	19.8627	21.9291	16.9298	14.2323	15.3038	down
TCONS_00072542	Coding	Serpin peptidase inhibitor, clade C (antithrombin), member 1	9.57e-05	0.0438198	0	0	0	0.000840694	0	0.800982	0.418217	0.236266	1.09564	0.222475	up
TCONS_00072544	Coding	Serpin peptidase inhibitor, clade C (antithrombin), member 1	0.000307694	0.0670079	1.28879	0.831697	1.86695	1.47283	2.36009	0	0.363825	0.0636267	0	0	down
TCONS_00097744	Coding	Heparin cofactor	0.00163297	0.130285	229.344	206.981	205.267	190.93	261.899	141.058	149.23	146.471	142.948	87.6905	down
TCONS_00097748	Coding	Heparin cofactor	0.00162431	0.130285	158.689	151.03	160.542	149.417	186.9	115.837	120.314	121.439	133.91	83.2539	down
TCONS_00097750	Coding	Heparin cofactor	0.00996322	0.26442	10.74	12.2749	2.76095	10.6	10.7328	3.77533	7.65693	1.33951	1.50312	1.41983	down
TCONS_00104025	Coding	Serpin peptidase inhibitor, clade F (alpha-2 antiplasmin, pigment epithelium derived factor), member 2	0.00947554	0.261051	8.61512	5.15959	5.79477	8.80773	6.86087	5.51051	3.67995	4.68417	1.79088	2.42472	down
TCONS_00104033	Coding	Serpin peptidase inhibitor, clade F (alpha-2 antiplasmin, pigment epithelium derived factor), member 2	0.00508739	0.203715	32.1108	21.5207	52.5512	43.6096	23.745	17.4674	19.034	11.275	4.81688	13.2027	down
TCONS_00104039	Coding	Serpin peptidase inhibitor, clade F (alpha-2 antiplasmin, pigment epithelium derived factor), member 2	0.00417769	0.188756	51.1796	24.8013	22.4419	92.9329	39.2267	6.45772	8.36226	12.1416	23.0189	22.43	down
TCONS_00006097	Coding	SERine Proteinase INhibitors	0.00307978	0.168104	9.99581	11.0975	8.07126	10.2605	9.57836	21.1481	20.972	12.5643	17.1644	14.2091	up
TCONS_00077129	Coding	neuroserpin	0.00106653	0.109836	5.55075	3.76654	2.59765	7.26232	2.80863	14.2374	6.30219	10.33	21.1981	16.4047	up
TCONS_00036051	Coding	Sestrin-1 isoform X1	0.00448724	0.194976	0.497042	0.349536	0.361505	0.293394	0.631806	1.35439	0.665259	0.664472	0.739021	1.82783	up
TCONS_00038753	Coding	Splicing factor 3b, subunit 5	0.00947813	0.261051	11.2	10.5763	9.86462	7.67454	12.5387	11.2666	20.5643	18.2408	20.5858	16.297	up
TCONS_00021428	Coding	SH3 domain-binding protein 5	0.00836176	0.246274	0	0	0.160895	0.259587	0	1.59669	0.724436	0.327978	0.210995	0.253652	up
TCONS_00093123	Coding	SH3 and PX	0.00212991	0.14271	0	0	0.0272643	0.109099	0	0.754777	0.0570777	0.121881	0.427415	0.567439	up
TCONS_00104157	Coding	Sedoheptulokinase	0.00135142	0.120834	11.0823	10.2171	13.267	10.571	11.2939	5.99357	7.33662	6.1452	9.00982	3.42038	down
TCONS_00112401	Coding	SID1 transmembrane family, member 2	0.000221396	0.0580531	3.20686	2.09028	2.5633	5.03259	3.13571	11.9919	5.48975	12.8411	25.8238	25.7957	up
TCONS_00112402	Coding	SID1 transmembrane family, member 2	0.000896153	0.100561	8.3155	5.03909	7.1092	9.46475	11.0378	14.6189	16.6784	21.083	29.6903	20.4026	up
TCONS_00120589	Coding	sigma non-opioid intracellular receptor	0.00125012	0.11788	6.61927	9.80705	6.84001	6.1363	8.66923	4.7303	4.67545	5.22856	6.96878	4.65213	down
TCONS_00124580	Coding	sigma non-opioid intracellular receptor	0.00161669	0.130285	24.5174	41.0449	21.1329	27.5806	31.9744	16.4859	15.3114	21.4834	23.7495	18.3704	down
TCONS_00116478	Coding	SIN3 transcription regulator family member B	0.000263621	0.0640428	4.80147	4.4831	4.54545	3.4462	5.41481	8.20618	6.01126	8.55613	9.44329	8.78058	up
TCONS_00117484	Coding	Natural resistance-associated macrophage protein	0.00212546	0.142619	22.6893	15.3824	16.9591	18.7491	16.3579	27.0048	20.4589	31.8316	27.7342	40.2031	up
TCONS_00121864	Coding	Solute carrier family 12	0.00939482	0.260085	1.238	1.73346	1.20376	1.39434	1.18025	3.20566	1.99109	1.77232	2.3811	3.18478	up
TCONS_00107148	Coding	Solute carrier family 13	0.00231518	0.148044	0.797151	3.22904	3.54175	2.57518	4.36376	0.359267	0.924528	0.47659	0.892983	0.0944449	down
TCONS_00107157	Coding	Solute carrier family 13	0.00524738	0.20559	0.108665	0.167948	0.0961996	0.232448	0.174698	0	0	0.038448	0	0	down
TCONS_00113185	Coding	Monocarboxylate transporter 1	0.00163528	0.130285	7.24957	12.9692	11.5959	7.27794	17.9199	3.69284	4.26791	4.20237	9.49453	2.94692	down
TCONS_00066319	Coding	Solute carrier family 16 member 12	0.00458825	0.197099	0	0.0969638	0.0121536	0.159067	0.0746569	0.44454	0.420482	0.247553	0.39671	0.509811	up
TCONS_00068530	Coding	Folate transporter	0.0083985	0.246542	17.9183	12.4245	6.21027	15.4196	14.258	11.3183	2.11935	3.17733	8.59682	4.19511	down
TCONS_00038722	Coding	Solute carrier family 22 member 2-like	0.000423591	0.0758334	0.971924	0.602017	0.374283	0.834021	0.583623	0.386381	0	0	0	0	down
TCONS_00038726	Coding	Solute carrier family 22 member 2-like	0.00124906	0.11788	10.3858	13.8415	11.888	10.5478	13.2319	8.2437	6.06635	2.81649	2.71877	5.40674	down
TCONS_00038728	Coding	Solute carrier family 22 member 2-like	0.00446708	0.194832	9.27118	18.4492	13.6845	14.1822	17.2726	10.2096	10.0271	6.10391	4.73546	6.31692	down
TCONS_00100204	Coding	Belongs to the mitochondrial carrier (TC 2.A.29) family	0.000709479	0.0937161	47.02	120.166	59.0249	64.9248	83.3128	35.1584	22.0789	13.9668	17.9718	41.1086	down
TCONS_00036836	Coding	Mitochondrial uncoupling protein 4	0.00583043	0.214563	14.6477	15.8652	10.8417	10.0964	12.7796	14.2218	24.8469	24.7345	33.885	16.179	up
TCONS_00081272	Coding	ADP ATP translocase	0.00419749	0.188914	130.321	222.474	157.391	174.626	194.998	66.6336	122.1	117.467	140.93	134.008	down
TCONS_00007330	Coding	Belongs to the mitochondrial carrier (TC 2.A.29) family	0.00282287	0.161734	763.315	548.957	437.985	656.513	755.824	421.31	431.265	451.65	376.356	258.991	down
TCONS_00007332	Coding	Belongs to the mitochondrial carrier (TC 2.A.29) family	0.00209637	0.141829	1556.89	1059.1	732.021	854.869	1314.07	824.794	687.643	602.99	659.881	515.766	down
TCONS_00017017	Coding	Belongs to the mitochondrial carrier (TC 2.A.29) family	0.00484833	0.201673	1763.82	1485.11	976.692	1351.22	1850.19	1036.58	930.302	904.76	839.404	582.102	down
TCONS_00007331	lncRNA	Belongs to the mitochondrial carrier (TC 2.A.29) family	0.00435484	0.192654	656.119	700.991	547.713	730.363	971.038	597.098	453.514	494.278	439.44	295.338	down
TCONS_00039220	Coding	CMP-sialic acid transporter	0.000752693	0.0951292	9.0475	9.80084	9.84391	7.41619	10.9923	5.81418	5.34428	6.30912	6.94	3.39857	down
TCONS_00010383	Coding	solute carrier family 35, member E3	0.00745731	0.233581	3.33452	2.73383	3.503	3.15956	4.80321	4.9472	5.42779	4.13353	9.13809	11.1688	up
TCONS_00071432	Coding	Solute carrier family 35, member F5	0.00171821	0.13235	3.80323	3.25057	3.30834	4.2795	4.20839	7.38085	5.28445	8.95446	9.91334	5.30906	up
TCONS_00005226	Coding	Sodium-coupled neutral amino acid transporter 2	0.000759566	0.0951581	2.06461	3.07608	0.723073	1.23902	1.41204	4.86289	5.79522	10.08	6.80388	7.45215	up
TCONS_00005066	Coding	Sodium-coupled neutral amino acid transporter 4	0.00988519	0.263986	128.304	164.412	144.49	132.594	108.534	89.3271	114.939	106.555	101.327	58.1953	down
TCONS_00005107	Coding	Sodium-coupled neutral amino acid transporter 4	0.00662137	0.222956	16.4252	14.255	15.8538	16.9073	18.6649	7.85031	13.6838	6.14185	13.0717	3.72876	down
TCONS_00110072	Coding	zinc transporter	0.00792119	0.241565	4.27642	6.2838	4.61419	7.49506	7.45819	4.34981	4.40126	1.82347	2.23534	3.17083	down
TCONS_00110073	Coding	zinc transporter	0.00148435	0.125703	19.7003	18.9222	14.6776	15.5586	19.7975	10.4778	14.5046	12.654	15.149	9.73761	down
TCONS_00009821	Coding	solute carrier family 41, member 2	0.00429284	0.190694	0.365166	0.379581	0.954042	0.379312	0.174703	0.237003	0.115414	0	0	0	down
TCONS_00089926	Coding	Solute carrier family 41 member	0.0035707	0.179241	16.9163	18.8724	7.61284	5.68181	14.1976	4.6311	5.17316	8.66365	4.19955	5.10774	down
TCONS_00104643	Coding	Large neutral amino acids transporter small subunit 4	0.00233889	0.148262	23.6999	17.674	22.6136	22.8565	13.5263	10.3812	11.3394	14.2221	11.2273	16.9104	down
TCONS_00108442	Coding	Proton-associated sugar transporter A	0.00822519	0.244752	5.6946	6.60209	5.94364	5.28404	5.26801	4.69956	3.11275	5.13015	3.68852	3.69105	down
TCONS_00113491	Coding	Solute carrier family 45 member 3	0.000540536	0.0838589	42.198	28.1677	34.9508	33.9347	7.3028	4.49854	6.87841	5.21933	7.27089	7.78928	down
TCONS_00113493	Coding	Solute carrier family 45 member 3	0.00360493	0.179844	0.982718	1.86404	1.48683	2.09304	0.712798	0.379147	1.06934	0.180339	0.428238	0.293447	down
TCONS_00117677	Coding	heme transporter activity	0.00541973	0.209304	19.207	17.7863	15.4486	22.6393	21.9737	30.6856	20.6951	25.8871	46.277	40.4851	up
TCONS_00008091	Coding	sodium myo-inositol cotransporter	0.00388203	0.184176	1.96968	2.0354	1.84983	1.20126	2.58331	2.95642	3.18713	2.44144	5.66563	3.27898	up
TCONS_00008095	Coding	sodium myo-inositol cotransporter	0.0015209	0.125898	0.393048	0.324534	0.767301	0.574141	0.433565	1.50411	1.28697	0.824007	2.36533	2.40297	up
TCONS_00008096	Coding	sodium myo-inositol cotransporter	0.00875214	0.250981	0	0.0682456	0.194234	0.0766113	0	0.478614	0.300433	0.313126	0.304841	0.427982	up
TCONS_00014244	Coding	Solute carrier family 6 (neurotransmitter transporter), member 12	0.00653353	0.221928	0.0963241	0.473705	0.156213	0.367497	0.363992	0	0.249127	0	0	0.0429302	down
TCONS_00089377	Coding	Sodium- and chloride-dependent taurine transporter	0.00850455	0.247596	0.193024	0	0.105989	0	0	0.698036	0.117256	0.212215	0.482268	0.692923	up
TCONS_00086135	Coding	Large neutral amino acids transporter small subunit 1	0.00402058	0.185947	0	0.113908	0	0	0	1.23024	0.437159	0.0143664	0.126533	1.8055	up
TCONS_00087644	Coding	Large neutral amino acids transporter small subunit 1	0.000133032	0.0490308	0.877527	0.914439	0.612253	1.24633	0.726434	3.32394	4.21751	2.46989	4.72902	3.61804	up
TCONS_00003524	Coding	Solute carrier organic anion transporter family, member	0.00747181	0.233719	23.2886	18.8291	15.999	17.0455	21.4416	14.2148	8.43805	19.5551	14.4373	7.97376	down
TCONS_00013847	Coding	Solute carrier organic anion transporter family, member	0.000175272	0.0543838	1.05106	0.809933	0.583611	0.746335	0.598625	2.08846	1.59499	2.07983	3.05525	1.36718	up
TCONS_00013850	Coding	Solute carrier organic anion transporter family, member	0.00418002	0.188756	0.00347067	0	0	0	0.319413	0.113841	0.28717	0.300251	0.403551	0.21103	up
TCONS_00078845	Coding	Solute carrier organic anion transporter family member 2A1	0.00146824	0.125009	7.96963	5.19639	4.38754	6.56699	5.33937	23.3445	10.4566	10.3075	13.57	35.5119	up
TCONS_00080592	Coding	Solute carrier organic anion transporter family member 2A1	0.00219604	0.144689	0	0	0	0.701793	0.735379	5.79663	4.21577	1.74855	2.51526	2.96094	up
TCONS_00080594	Coding	Solute carrier organic anion transporter family member 2A1	0.000283615	0.0665589	0.121813	0.0560022	0	0	0	0.990125	0.273205	0.315786	0.558157	1.23327	up
TCONS_00092303	Coding	pre-mRNA-splicing factor SLU7	0.00234286	0.148262	3.59402	3.36906	2.97348	3.55202	3.91502	2.4246	2.09747	2.0261	2.48869	3.00812	down
TCONS_00062631	Coding	Structural maintenance of chromosomes	0.00493259	0.202524	6.18984	5.07574	5.99638	5.36581	6.41545	3.7606	2.95476	4.48099	4.64278	5.13848	down
TCONS_00121612	Coding	Structural maintenance of chromosomes	0.00953871	0.261463	1.70258	1.39878	1.32583	1.12933	1.96859	0.818122	0.391148	1.1788	1.21335	1.18636	down
TCONS_00096086	Coding	smith-Magenis syndrome chromosomal region candidate gene 8 protein	0.00985458	0.263669	1.60137	1.83064	1.08051	1.12631	1.44753	1.48408	1.68648	3.14333	2.68791	3.0699	up
TCONS_00078799	Coding	Sushi, nidogen and EGF-like	0.00584964	0.214806	1.57623	1.51107	1.87278	1.29683	2.05802	0.961303	1.03239	1.12555	1.33835	0.916756	down
TCONS_00109988	Coding	Small nuclear ribonucleoprotein	0.00950042	0.261406	0.000135186	7.63e-05	5.76e-05	0.0108309	2.23313	1.21355	1.39373	0.203584	2.5193	1.1801	up
TCONS_00042818	Coding	Small nuclear ribonucleoprotein	0.00139101	0.122011	18.3977	14.3936	14.3901	12.4588	15.7551	8.27175	7.89037	11.1656	10.4597	9.41399	down
TCONS_00117437	Coding	LSM domain	0.00726111	0.230877	46.5593	52.3867	38.0259	42.6427	46.867	58.1014	64.6966	78.4414	88.7815	54.9039	up
TCONS_00027389	Coding	Pleckstrin homology domain.	0.00314425	0.168885	5.73163	4.68795	3.5971	4.7366	4.73338	5.36059	5.8187	10.5565	8.79494	12.4282	up
TCONS_00081033	Coding	Sorting nexin-12	0.00373946	0.182769	29.588	28.1145	26.4003	24.9036	29.2915	39.0446	33.6045	40.7988	50.3093	42.3877	up
TCONS_00064949	Coding	Sorbin and SH3 domain-containing protein	0.00125193	0.11788	0.156151	0.19161	0.278857	0.229231	0.15369	0	0	0.0951164	0	0	down
TCONS_00000644	Coding	Signal peptidase complex subunit	0.00110551	0.110389	52.118	51.263	46.3015	78.2393	64.6287	39.5336	38.2295	33.7581	42.5751	37.1043	down
TCONS_00011378	Coding	Signal peptidase complex subunit	0.0042361	0.189587	1.93631	2.18411	0.699719	4.72706	2.73085	3.47e-05	0.730778	0	0	0	down
TCONS_00099950	Coding	Spectrin alpha chain, non-erythrocytic 1 isoform X1	0.0047823	0.200813	0.320918	0	0.111889	0	0	0.735458	0.206443	0.429796	0.640092	0.358343	up
TCONS_00099951	Coding	Spectrin alpha chain, non-erythrocytic 1 isoform X1	0.00170557	0.131859	0	0.151405	0	0	0	1.5007	0.129162	0.129519	0.322408	0.568026	up
TCONS_00101146	Coding	Spectrin alpha chain, non-erythrocytic 1 isoform X1	6.91e-05	0.0389732	0	0	0	0	0	0.111916	0.386081	0.211411	0.5489	0.647487	up
TCONS_00042866	Coding	Serine palmitoyltransferase	0.000942395	0.103726	0.0383757	0	0.0260735	0	0	0.232179	0.111657	0.331139	0.719379	0.0630165	up
TCONS_00092671	Coding	Sequestosome-1 isoform X1	0.00159824	0.129252	18.6069	16.1901	13.2092	23.1757	18.6044	45.8881	25.804	26.5381	34.4999	36.3067	up
TCONS_00093808	Coding	Sequestosome-1 isoform X1	0.00772518	0.238578	2.08354	2.10725	2.98988	3.97156	2.79025	5.14564	4.5774	4.02641	4.70739	6.35481	up
TCONS_00055047	Coding	RNA binding motif	0.000102163	0.0439681	17.3383	15.9829	15.9334	12.3667	18.1827	7.79242	11.0903	8.02819	6.29283	6.90642	down
TCONS_00106613	Coding	Sulfiredoxin-1	0.0091289	0.255287	16.6058	8.06691	5.30456	6.66994	9.81455	4.6949	2.17951	5.88763	1.90134	6.81665	down
TCONS_00057859	Coding	Suppression of tumorigenicity 5	0.00839509	0.246542	0	0	0	0.0533454	0	0.101203	0.173335	0.0659409	0.241211	0.270979	up
TCONS_00102298	Coding	Alpha-N-acetylgalactosaminide alpha-2,6-sialyltransferase 2	0.00429736	0.190694	1.67228	2.66167	1.29621	1.4031	2.15431	0.859972	1.12044	0.649609	1.03288	1.51931	down
TCONS_00102299	Coding	Alpha-N-acetylgalactosaminide alpha-2,6-sialyltransferase 2	0.00771034	0.238438	6.81845	18.1785	5.56832	5.11535	2.29025	1.28415	4.63858	1.26917	1.06633	0.248102	down
TCONS_00053194	Coding	Starch-binding domain-containing protein 1	0.00178522	0.13486	78.7364	125.123	89.4762	84.9733	104.394	148.72	137.58	163.609	179.27	136.997	up
TCONS_00099508	Coding	stress-induced-phosphoprotein 1	0.0030948	0.168328	52.1202	36.1418	42.3351	50.709	41.7376	114.932	50.8964	79.8008	94.767	69.4971	up
TCONS_00095835	Coding	STIP1 homology and U box-containing protein	0.00818146	0.244752	12.6755	14.2596	11.2757	11.247	11.6122	17.5162	14.9508	20.6657	25.5574	17.2155	up
TCONS_00118494	Coding	positive regulation of transcription initiation from RNA polymerase II promoter	0.000111439	0.0451935	10.3867	12.0871	8.57456	12.7302	11.1144	5.33029	6.38545	7.38066	7.42663	6.84404	down
TCONS_00047701	Coding	Succinyl-CoA synthetase functions in the citric acid cycle (TCA), coupling the hydrolysis of succinyl-CoA to the synthesis of either ATP or GTP and thus represents the only step of substrate-level phosphorylation in the TCA. The alpha subunit of the enzyme binds the substrates coenzyme A and phosphate, while succinate binding and specificity for either ATP or GTP is provided by different beta sub…	0.00362211	0.179844	3.34195	2.2875	2.31294	1.72066	2.10277	4.46016	4.78386	2.75867	4.60666	4.31678	up
TCONS_00051947	Coding	Succinyl-CoA synthetase functions in the citric acid cycle (TCA), coupling the hydrolysis of succinyl-CoA to the synthesis of either ATP or GTP and thus represents the only step of substrate-level phosphorylation in the TCA. The alpha subunit of the enzyme binds the substrates coenzyme A and phosphate, while succinate binding and specificity for either ATP or GTP is provided by different beta sub…	0.000833399	0.0986476	14.5125	13.8244	12.3525	15.9315	20.2042	21.9935	27.0939	34.6458	49.1948	29.4812	up
TCONS_00025411	Coding	CoA-transferase family III	0.00593999	0.215883	1.77248	2.2478	1.57786	2.72347	3.56	1.81236	0.945001	0.61252	0.732332	0.673628	down
TCONS_00011995	Coding	suppressor of G2 allele of SKP1	0.00281026	0.161396	0	1.92e-08	0.779577	0	0	2.38481	0.188476	0.559669	2.62827	1.82116	up
TCONS_00047250	Coding	sulfotransferase family, cytosolic, 1B, member	0.00851406	0.247717	9.82168	29.6803	25.0251	24.0332	20.8907	13.989	6.07603	5.85952	16.0114	3.15787	down
TCONS_00047251	Coding	sulfotransferase family, cytosolic, 1B, member	0.00315471	0.168993	39.7114	62.3904	52.1759	54.1415	27.3902	17.1159	32.8115	20.2268	23.1456	9.44379	down
TCONS_00078776	Coding	Small ubiquitin-related modifier 3	0.00123467	0.117693	54.6935	46.0411	37.7407	41.7468	50.6466	71.28	60.3436	68.7525	94.7296	72.3456	up
TCONS_00080534	Coding	Small ubiquitin-related modifier 3	3.23e-05	0.0246259	26.9366	28.7118	31.2983	23.4054	39.356	13.2851	14.5724	16.267	10.5246	16.1488	down
TCONS_00100656	Coding	Surfeit locus protein 4	0.000442017	0.0779975	22.7588	22.5453	16.9055	19.2299	19.2642	10.9884	13.3962	13.9622	15.31	11.8311	down
TCONS_00094769	Coding	Membrane-associating domain	0.00539753	0.209304	2.59926	3.58357	3.81104	1.36338	5.02179	1.89669	1.89626	0.831579	0.577105	0.62767	down
TCONS_00116802	Coding	Membrane-associating domain	0.00639204	0.220535	1.1965	0.685076	0.429914	0	1.17686	3.12053	2.13552	4.85398	6.32653	4.42262	up
TCONS_00075194	Coding	transcriptional	0.00762655	0.236797	1.1378	1.71017	2.17232	2.51771	2.01823	3.1754	2.13259	5.1386	10.2394	12.849	up
TCONS_00033603	Coding	Transcription initiation factor TFIID subunit 2	0.00407937	0.187101	0.08299	0.023828	0.0721732	0	0.0266217	0.183025	0.0752645	0.603119	0.535324	0.550307	up
TCONS_00109455	Coding	TAR DNA-binding protein 43	0.000455927	0.0781699	8.23331	7.9078	9.12339	8.27294	7.65204	15.7501	10.487	15.4865	13.9784	17.5065	up
TCONS_00019460	Coding	TBC1 domain family, member 15	0.00314887	0.168885	0.544932	1.14787	3.57802	1.84507	1.33999	0	0	0	0	0.86181	down
TCONS_00091996	Coding	TBC1 domain family member 9B	0.00659189	0.222287	10.1028	10.9086	7.34085	10.07	9.69254	14.0019	9.88144	15.9517	18.3755	14.2616	up
TCONS_00002016	Coding	F-box-like WD repeat-containing protein TBL1X	0.00724517	0.230877	0	0	0.698028	0	0	0.243519	0.925877	1.0692	0.089847	0.485701	up
TCONS_00106141	Coding	transcription elongation factor A	0.0021021	0.141875	10.9633	11.134	7.26826	10.4607	10.3494	3.73603	6.43888	5.62411	8.92309	6.87992	down
TCONS_00092660	Coding	Treacle protein	0.00445954	0.194832	6.75928	6.58694	6.71799	5.85153	7.30439	3.0521	3.31344	4.84727	5.04182	6.64942	down
TCONS_00035311	Coding	T-complex protein 1 subunit alpha	0.00453511	0.196134	68.8252	77.8266	44.683	62.1314	58.6625	109.479	85.7835	76.4536	113.674	96.7013	up
TCONS_00041222	Coding	T-complex protein 1 subunit alpha	0.00491477	0.202513	0.825267	0	0.346419	0	0	1.10422	1.02621	0.898584	0.927905	2.02782	up
TCONS_00096820	Coding	Protein of unknown function (DUF1619)	0.0018586	0.137289	1.32211	1.24571	0.90906	0.828626	0.855669	1.61741	2.81262	2.49651	4.91336	1.93384	up
TCONS_00010275	Coding	Transcription factor	0.00026949	0.0648909	4.85478	5.15562	5.14768	5.0253	5.34721	1.33346	2.14132	2.705	4.46013	1.6924	down
TCONS_00010280	Coding	Transcription factor	0.00673331	0.224599	1.13922	2.30149	2.20829	1.28891	1.41758	0.688165	0.823811	0.582871	0.956173	0.782449	down
TCONS_00117584	Coding	C2 domain of PTEN tumour-suppressor protein	0.0038128	0.183237	8.64852	12.9062	8.93648	5.03595	11.7477	9.73823	23.6936	20.9208	40.0461	25.6165	up
TCONS_00051894	Coding	Transmembrane adaptor Erv26	0.00202391	0.140918	44.0314	41.9343	31.7153	33.35	38.474	49.8235	54.3713	65.51	68.97	53.8317	up
TCONS_00077634	Coding	Transferrin	0.00448723	0.194976	858.152	128.073	1089.48	496.442	518.172	25.3563	129.428	360.865	46.8108	22.1908	down
TCONS_00077641	Coding	Transferrin	0.00224463	0.146366	0.248096	0.638936	0.226948	0.438436	0.237986	0	0	0	0	0	down
TCONS_00077649	Coding	Transferrin	0.00985507	0.263669	0.916898	0.980346	0.27468	0.312807	0.0979767	0	0.131113	0.191855	0	0	down
TCONS_00077663	Coding	Transferrin	0.00629534	0.218899	2199.51	2124.12	3047.32	2647.51	2409.47	1107.58	2165.44	1505.25	672.522	541.483	down
TCONS_00077677	Coding	Transferrin	0.00488236	0.201997	1.92127	3.72167	4.3939	1.65286	1.665	0.618398	2.37924	0.662618	0.439375	0.531672	down
TCONS_00077679	Coding	Transferrin	0.00855114	0.248171	3.31926	1.93062	3.06172	3.76822	2.24598	1.92392	1.15414	0.699375	0.711773	0.213729	down
TCONS_00077696	Coding	Transferrin	0.00212264	0.142619	14.0277	14.092	26.1277	12.0945	15.0491	4.61593	10.6489	8.91101	3.32476	6.03212	down
TCONS_00077701	Coding	Transferrin	0.0046024	0.197099	16.5959	23.2421	27.5627	21.2753	19.6533	11.569	13.238	13.4905	3.90098	5.60266	down
TCONS_00077719	Coding	Transferrin	0.00376467	0.182769	0.378487	0.214438	0.411145	0.73512	0.182459	0	0.255699	0.0538028	0	0.0227876	down
TCONS_00077730	Coding	Transferrin	2.95e-05	0.023548	1.04737	1.15608	1.34078	1.31094	0.352104	0	0	0	0	0	down
TCONS_00077738	Coding	Transferrin	0.0093662	0.259737	4.03779	3.83664	3.66694	2.77698	4.84587	0	2.87902	2.00091	0	0	down
TCONS_00077745	Coding	Transferrin	0.00350797	0.17744	6.27204	3.15024	8.90598	6.35943	4.54341	1.78079	3.37694	1.82317	0.616059	0.565241	down
TCONS_00077771	Coding	Transferrin	0.00913318	0.255287	0.333185	0.595358	2.44188	0.65331	1.24684	0.313218	0.341042	0	0	0	down
TCONS_00077822	Coding	Transferrin	0.00721893	0.230877	2154.05	1932.12	2813.21	1916.5	1749.7	413.749	1927.01	1389.43	548.927	316.277	down
TCONS_00077824	Coding	Transferrin	0.00764208	0.236948	2.37333	1.7212	1.96635	1.77043	1.64552	0.575035	0.486179	0.946495	0	0	down
TCONS_00077838	Coding	Transferrin	0.00613269	0.2171	724.725	484.085	917.585	520.077	586.147	87.7862	562.125	389.874	145.1	100.184	down
TCONS_00079703	Coding	Transferrin	0.00485077	0.201673	15.3174	5.62177	18.0004	11.1446	9.87047	6.76866	5.29731	3.60673	2.53049	1.04596	down
TCONS_00079709	Coding	Transferrin	0.00636432	0.220071	3.26274	2.50091	2.98225	1.05939	2.04544	0	1.57903	0.802137	0	0	down
TCONS_00079712	Coding	Transferrin	0.00690397	0.226945	6.20302	4.18238	8.88302	3.437	3.97581	2.5836	4.40379	1.6888	1.6763	1.5237	down
TCONS_00024561	Coding	Tissue factor pathway inhibitor 2	0.00327264	0.173113	11.0445	13.1509	11.4066	11.8233	10.3607	25.526	10.2795	27.4614	30.7764	37.13	up
TCONS_00080559	Coding	heme binding	0.00832002	0.245943	24.4184	22.4001	18.2218	12.9768	18.9474	8.47271	12.5206	17.5563	14.6031	13.9171	down
TCONS_00110840	Coding	Cell-cycle sustaining, positive selection,	0.00324515	0.171855	7.52037	8.02906	10.5672	4.06423	4.6856	3.71743	3.06157	4.35849	1.70311	2.53271	down
TCONS_00083141	Coding	THO complex	0.000362221	0.0722061	0.290091	0	0	0	0	0.386104	0.45643	0.704915	1.00631	1.33961	up
TCONS_00110988	Coding	Thyroid hormone receptor-associated protein 3	0.00095554	0.10419	2.73668	2.75178	2.23161	2.14995	2.18085	1.01379	0.922446	1.41417	2.4003	1.42264	down
TCONS_00006131	Coding	Thyroid hormone-inducible hepatic protein Spot 14	0.00414726	0.188514	13.4622	4.23298	6.03503	11.7802	5.49534	2.14581	1.32022	2.0089	1.67309	0.0740262	down
TCONS_00004376	Coding	inhibitor 3	0.00629185	0.218899	14.0264	18.1596	7.81487	17.8422	13.9571	23.7055	23.1696	29.2624	20.5249	43.2817	up
TCONS_00039384	Coding	tubulointerstitial nephritis antigen	6.04e-05	0.036253	2.60654	5.51746	3.64386	4.53162	5.21636	1.09752	1.69909	1.37851	1.03723	1.29616	down
TCONS_00039386	Coding	tubulointerstitial nephritis antigen	0.00595474	0.215883	1.8661	3.9494	1.95352	2.07306	3.54445	0.00204235	1.80969	0.00120716	0.00157756	0.747841	down
TCONS_00039390	Coding	tubulointerstitial nephritis antigen	0.000135662	0.0490308	6.27184	6.48081	5.64064	5.33117	8.65825	0.873043	2.38325	0.916837	1.71052	0.305477	down
TCONS_00039393	Coding	tubulointerstitial nephritis antigen	0.00164731	0.130285	13.06	8.33114	6.91105	5.76989	9.21316	3.87355	0.461295	1.45356	0.276884	1.29994	down
TCONS_00039399	Coding	tubulointerstitial nephritis antigen	1.72e-06	0.00528702	42.7065	43.1514	27.1299	24.7346	50.7687	8.95848	11.3427	9.86254	7.04672	7.00656	down
TCONS_00044745	Coding	tubulointerstitial nephritis antigen	1.4e-05	0.0188358	24.6631	22.8686	15.2868	13.0564	28.4651	6.31817	5.59968	4.97399	3.66327	2.47492	down
TCONS_00039394	lncRNA	tubulointerstitial nephritis antigen	0.000188261	0.0554374	17.6829	20.6709	9.37302	8.65307	24.7339	4.49418	5.4433	5.46825	2.38821	2.58333	down
TCONS_00044744	lncRNA	tubulointerstitial nephritis antigen	1.11e-06	0.00464102	34.1533	34.039	24.7245	19.6662	34.6497	7.59651	9.77895	7.73972	6.23248	5.37826	down
TCONS_00040891	Coding	Tight junction-associated protein 1	0.00046192	0.0782252	2.07394	2.20638	2.06158	2.11125	1.94149	3.45366	3.13317	4.39648	3.48178	5.80083	up
TCONS_00090357	Coding	Transketolase isoform X1	0.00420494	0.188924	0.00247819	0.000207385	0.00528686	14.2493	0.0259229	10.1693	14.8766	7.32792	2.88961	6.4903	up
TCONS_00115353	Coding	Transducin-like enhancer protein 2	0.00839682	0.246542	1.7912	1.60106	0.725493	4.46272	1.08769	8e-05	1.4346	0	0	0.523578	down
TCONS_00074514	Coding	TM2 domain containing 1	0.00117413	0.114051	15.8984	14.8457	15.3554	12.235	16.022	22.8485	20.8656	32.5687	33.3903	17.9508	up
TCONS_00079229	Coding	family member 4	0.00193564	0.138493	1.23687	0.36732	0.496016	0.254892	0.693325	3.5698	1.18174	1.47043	5.54611	1.47753	up
TCONS_00004973	Coding	Belongs to the BI1 family	0.00189107	0.137781	22.8547	22.9821	19.0574	20.0461	24.1639	30.8257	30.0624	35.007	43.8426	31.8489	up
TCONS_00109387	Coding	Transmembrane and coiled-coil	0.00887891	0.252137	0	0	0	0	0.863828	1.42038	0.716281	1.5511	0.348903	0.0408821	up
TCONS_00073258	Coding	Transmembrane emp24 domain-containing protein	0.00301128	0.167128	16.7157	12.6011	13.5497	12.3211	14.7241	17.3267	19.455	32.4515	28.7751	18.3503	up
TCONS_00075870	Coding	Transmembrane emp24 domain-containing protein	0.00512319	0.204113	14.7823	12.644	7.65225	12.2373	10.7613	16.2861	17.9734	16.8458	18.9825	17.2102	up
TCONS_00117548	Coding	Transmembrane protein 106C	0.000553021	0.0838589	1.62496	1.33495	1.3008	0.983594	1.24206	3.09558	2.42135	2.76713	4.96844	9.5763	up
TCONS_00006284	Coding	Transmembrane protein 123	0.0029966	0.166513	5.63313	4.67844	5.50107	4.06367	6.57214	8.26048	7.34918	6.90413	8.87486	12.7466	up
TCONS_00113166	Coding	transmembrane protein 183A	0.00745035	0.233581	8.42195	7.00244	6.98973	8.62119	9.49755	12.4958	11.6569	13.7252	18.5393	10.03	up
TCONS_00102462	Coding	Transmembrane protein 220	0.0015307	0.125898	10.5509	13.5443	9.27791	11.3931	10.703	4.4186	5.2919	5.69778	11.3835	6.68616	down
TCONS_00086747	Coding	Transmembrane protein 231	6.9e-05	0.0389732	0.341603	3.98215	1.77732	1.21797	1.68355	0	0	0	0	0	down
TCONS_00122410	Coding	Transmembrane protein 246	0.00994649	0.264362	1.15568	0.174744	1.11363	0.489098	0.89433	0	0.138506	0	0.953299	0	down
TCONS_00062026	Coding	Transmembrane protein 254	0.00204109	0.14144	40.6327	39.3063	25.8872	29.0698	42.9964	54.8938	46.5074	78.2857	95.6916	47.1372	up
TCONS_00089347	Coding	Transmembrane protein 43	0.000515522	0.0828867	18.8547	19.076	13.6126	11.0468	22.0719	5.51978	12.0956	6.09361	9.72811	5.95254	down
TCONS_00076804	Coding	transmembrane protein 59	0.00885861	0.252137	24.6469	19.7277	19.1205	17.8057	21.3944	26.9532	27.9675	32.4018	34.3599	28.1389	up
TCONS_00114214	Coding	Grap2 and cyclin-D-interacting	0.00423075	0.189531	67.7588	70.7201	53.8805	37.8704	90.7694	50.0373	38.5873	23.0411	36.0375	33.2349	down
TCONS_00025572	Coding	Transmembrane protein with metallophosphoesterase	0.00153315	0.125898	2.76897	3.24328	2.25083	1.89246	2.34084	4.33302	3.71656	3.22817	4.98805	4.81455	up
TCONS_00056251	Coding	Tumor necrosis factor, alpha-induced protein 2	0.00128112	0.118924	6.20617	6.84069	5.67802	4.98738	8.55228	3.04569	5.39235	3.06762	4.09638	3.94759	down
TCONS_00109856	Coding	Tumor necrosis factor receptor superfamily member	0.00696695	0.228031	5.89922	6.16784	5.51266	6.8248	5.73389	10.7549	10.1702	6.33305	10.409	15.6319	up
TCONS_00056795	Coding	Tumor necrosis factor receptor superfamily member	0.00208839	0.141778	3.32849	4.54611	2.52641	2.81025	6.23929	6.57091	5.2014	9.11349	11.5248	7.00304	up
TCONS_00078384	Coding	tumor necrosis factor (ligand) superfamily, member 10	0.000864693	0.0996464	19.1577	13.6885	21.1984	16.9429	8.11155	2.90638	5.81229	3.17244	6.55855	0.938197	down
TCONS_00078387	Coding	tumor necrosis factor (ligand) superfamily, member 10	0.00319334	0.16989	5.55293	7.66204	13.3759	9.00156	9.096	4.90693	4.58172	0.732799	2.18218	1.12744	down
TCONS_00078389	Coding	tumor necrosis factor (ligand) superfamily, member 10	0.00517791	0.204743	1.80272	2.14052	3.27905	2.32742	2.99017	2.01191	1.57051	0.93564	0.880749	0.746285	down
TCONS_00078394	Coding	tumor necrosis factor (ligand) superfamily, member 10	0.000763619	0.0951581	11.433	7.83996	12.6912	10.4722	8.84814	5.1904	6.06395	2.43369	3.84923	1.90324	down
TCONS_00073883	Coding	torsin-1A-interacting protein	0.00374649	0.182769	1.34566	1.02255	1.17999	1.09839	1.59088	0.56929	0.810655	0.862195	0.668271	0.531945	down
TCONS_00027091	Coding	Tumor protein p53-inducible nuclear protein 1 isoform X1	0.00306262	0.168039	0.907664	0	0	0.0615392	0.0921532	3.25236	1.57155	0.976631	0.544248	3.52119	up
TCONS_00027092	Coding	Tumor protein p53-inducible nuclear protein 1 isoform X1	0.00872891	0.2505	18.5518	9.21333	11.1468	17.3174	18.324	17.0255	22.6748	30.862	25.7185	38.9986	up
TCONS_00033370	Coding	Tumor protein p53-inducible nuclear protein 1 isoform X1	0.00177512	0.134676	0	0	0	0.429318	0	0.981679	0.267035	0.423761	0.218561	0.733602	up
TCONS_00027013	Coding	tumor protein D52	0.00601045	0.216087	0.623824	1.14217	2.54699	2.67226	1.32228	0.351222	0	0	0.394533	0.530753	down
TCONS_00058897	Coding	Tryptophan 5-hydroxylase 1	0.00344048	0.175951	0.648416	0.0222926	0.223729	0.196784	0.022641	4.76713	2.25356	0.790793	0.54113	2.01714	up
TCONS_00112767	Coding	Belongs to the tropomyosin family	0.00730601	0.231192	29.0732	26.8586	23.1915	29.7688	34.1501	35.9325	38.3647	40.3868	48.9105	45.0978	up
TCONS_00103995	Coding	sulfotransferase 1	0.00264869	0.156591	0.558637	1.46018	1.32987	2.2173	0.678873	0.0618667	0.594452	0	0	0	down
TCONS_00078857	Coding	Transformer 2 beta homolog (Drosophila)	0.00616387	0.217201	20.9229	21.4132	24.652	22.257	21.8224	16.8115	14.7527	21.6298	14.6637	15.5583	down
TCONS_00112432	Coding	trafficking protein particle complex	0.00683143	0.225755	13.034	11.3264	11.512	14.0219	16.6225	4.44624	10.2918	10.8235	10.2105	8.63303	down
TCONS_00116980	Coding	trafficking protein particle complex	0.00207263	0.141742	10.8514	23.3105	21.7677	18.6017	3.19923	63.867	61.8106	83.2406	87.2173	32.8495	up
TCONS_00116981	Coding	trafficking protein particle complex	0.00150942	0.125898	39.4403	25.1113	18.9639	38.0077	58.0209	0	0	0	0	49.1471	down
TCONS_00029969	Coding	trafficking protein particle complex	0.00972553	0.262177	0	0	0.280792	0.388415	0	1.08652	0.660327	0.319815	0.690289	0.447708	up
TCONS_00018021	Coding	T-cell receptor-associated transmembrane adapter	0.00617972	0.217428	0.73378	0.729829	0.563141	0.370178	0.458426	0.257038	0.153941	0.202235	0.231091	0.1856	down
TCONS_00036716	Coding	tribbles homolog 2	0.00802636	0.243259	6.2332	2.38289	4.47106	4.31383	3.17208	8.71096	5.452	6.8332	6.60332	10.5542	up
TCONS_00102664	Coding	E3 ubiquitin ISG15 ligase TRIM25	0.00376407	0.182769	0.254655	0.434509	0.163619	0.583608	0.215029	0	0.235894	0	0	0	down
TCONS_00103338	Coding	Tripartite motif-containing protein 65	0.00163528	0.130285	5.70734	5.60661	3.58351	2.88718	5.60561	1.38875	2.41648	1.7442	1.78891	1.87725	down
TCONS_00099231	Coding	Tripartite motif-containing protein	0.000215697	0.0578433	5.1346	4.37577	4.32701	5.97346	7.66305	2.52691	2.95498	1.81095	3.51017	2.07734	down
TCONS_00124396	Coding	tRNA methyltransferase 10 homolog	0.000383135	0.0726145	18.7974	14.5129	9.03847	13.2236	11.1758	21.3559	17.7494	34.3625	32.9695	34.2263	up
TCONS_00103778	Coding	endonuclease subunit	0.000184753	0.0553529	2.08878	1.69408	2.00409	1.78185	1.65906	6.03805	4.05845	2.74734	4.20946	4.74665	up
TCONS_00075553	Coding	Tetraspanin family	0.000351211	0.0718459	3.29527	2.51113	4.65298	5.14377	4.6984	6.62075	8.01236	11.4448	14.7762	15.8571	up
TCONS_00054657	Coding	tumor suppressing subtransferable candidate 4	0.000157359	0.0527174	5.70118	4.82395	5.69874	5.47458	5.21183	2.08729	2.33374	2.39338	3.66564	1.73419	down
TCONS_00079455	Coding	tetratricopeptide repeat	0.00520608	0.204743	2.00306	2.07295	1.59021	0.8166	1.17137	4.07618	1.82157	4.55145	5.8417	2.32655	up
TCONS_00014785	Coding	tetratricopeptide repeat	0.00381892	0.18334	1.21404	1.53426	0.264821	0.585321	1.04542	4.19332	1.11285	2.52188	4.08244	3.75852	up
TCONS_00008003	Coding	E3 ubiquitin-protein ligase TTC3	0.000367028	0.0722061	0	0	0	0	0	0.244443	0.116589	0.0749813	0.130487	0.0874192	up
TCONS_00017604	Coding	E3 ubiquitin-protein ligase TTC3	0.00209835	0.141829	0	0.0585144	0.137053	0	0	0.374896	0.31328	0.917338	0.0984435	1.1651	up
TCONS_00125269	Coding	Tetratricopeptide repeat protein 39B	0.00973319	0.262177	2.88907	2.53776	3.65484	2.69838	1.59	7.03133	4.8839	5.24942	11.92	6.17001	up
TCONS_00026673	Coding	Thyroid hormone-binding protein. Probably transports thyroxine from the bloodstream to the brain	0.00167634	0.131357	3100.02	4805.3	3748.61	3261.56	6420.56	1202.05	2058.38	1821.3	1823.27	432.108	down
TCONS_00102532	Coding	Protein tweety homolog	0.00705613	0.228926	2.32917	2.69977	2.76634	2.32857	3.81309	3.8696	3.05708	4.33422	6.00909	6.17	up
TCONS_00096471	Coding	Golgi apparatus membrane protein TVP23 homolog A	0.00280263	0.161396	1.97632	0.236003	2.49253	0.338233	1.71629	10.304	5.71076	9.38381	2.86549	6.35279	up
TCONS_00112714	Coding	Thioredoxin-interacting protein	0.000863695	0.0996464	94.2036	117.358	114.288	112.551	157.562	83.9438	65.3812	86.194	79.5108	67.1444	down
TCONS_00089333	Coding	Thioredoxin reductase	0.00319262	0.16989	23.2672	13.8366	13.4263	18.1683	17.7951	30.2834	23.6674	22.6106	30.3033	42.2605	up
TCONS_00073183	Coding	protein 3 homolog	0.00709236	0.229136	5.35241	5.20273	5.00902	5.23949	4.85895	3.53438	2.69165	4.85793	2.99793	2.19786	down
TCONS_00007574	Coding	U2 small nuclear RNA auxiliary factor 1	0.00700356	0.228706	2.92553	2.41589	2.76103	1.86312	3.38265	3.62758	4.29816	4.0202	8.90259	4.30184	up
TCONS_00091392	Coding	modifier activating enzyme 3	0.000553784	0.0838589	0.596869	0	0.0001334	0	0.0631565	0.360242	1.09286	3.22938	3.03414	5.60146	up
TCONS_00091393	Coding	modifier activating enzyme 3	0.00170376	0.131859	5.25671	4.35393	2.213	2.25469	3.81908	0.768701	0	0.000967566	1.23745	1.98e-09	down
TCONS_00122785	Coding	Ubiquitin-associated protein 1	0.00527568	0.20635	0.997852	0.931418	0.488782	0.569882	1.09238	1.05825	1.09991	1.80001	1.69828	1.74949	up
TCONS_00111933	Coding	Ubiquitin-associated and SH3 domain-containing protein B	0.00216247	0.144057	1.53944	1.13625	1.10284	0.889487	1.40185	0.527613	0.357575	1.26458	0.374634	0.49132	down
TCONS_00104139	Coding	Ubiquitin exists either covalently attached to another protein, or free (unanchored). When covalently bound, it is conjugated to target proteins via an isopeptide bond either as a monomer (monoubiquitin), a polymer linked via different Lys residues of the ubiquitin (polyubiquitin chains) or a linear polymer linked via the initiator Met of the ubiquitin (linear polyubiquitin chains). Polyubiquitin…	0.00646945	0.220735	9.80645	1.78666	1.76443	7.99906	21.2089	63.109	18.3263	39.6679	36.2509	16.5984	up
TCONS_00105262	Coding	Ubiquitin exists either covalently attached to another protein, or free (unanchored). When covalently bound, it is conjugated to target proteins via an isopeptide bond either as a monomer (monoubiquitin), a polymer linked via different Lys residues of the ubiquitin (polyubiquitin chains) or a linear polymer linked via the initiator Met of the ubiquitin (linear polyubiquitin chains). Polyubiquitin…	0.0071217	0.229363	1.84186	20.9133	15.8682	22.6009	40.063	106.618	79.8899	64.8257	56.5736	116.637	up
TCONS_00016952	Coding	Ubiquitin-protein ligase	0.000817354	0.0985814	0	0	0	0	0.0573183	0.340339	0.161556	0.188165	0.325799	0.185787	up
TCONS_00108789	Coding	ubiquitin conjugation factor E4 B	0.00595068	0.215883	0	1e-06	1.59e-09	2.64348	0.0955767	2.09816	0.56372	1.267	3.96592	3.27002	up
TCONS_00071189	Coding	ubiquitin-dependent protein catabolic process via the N-end rule pathway	0.00607228	0.216921	0.128309	0.045037	0.124956	0.078501	0.196599	0.98278	0.166938	0.359331	0.356922	1.30433	up
TCONS_00071396	Coding	UBX domain-containing protein 4	0.00314716	0.168885	6.29497	7.32005	6.56061	4.79129	5.75131	3.90223	5.08691	2.45374	2.47054	3.52105	down
TCONS_00100600	Coding	Uridine-cytidine kinase 1	0.000741687	0.0951292	4.62069	2.58078	3.5559	2.26841	2.15615	4.32478	9.52059	8.06925	7.60299	7.52192	up
TCONS_00106665	Coding	Belongs to the uridine kinase family	1.63e-05	0.0192922	8.93338	11.2391	9.84805	9.16235	12.4054	16.0995	19.7315	23.9751	31.2502	28.9563	up
TCONS_00112928	Coding	Ubiquitin-fold modifier-conjugating enzyme 1	0.000182061	0.0553529	98.6197	98.9131	110.384	109.399	113.892	154.219	144.931	221.62	241.29	201.571	up
TCONS_00039179	Coding	E3 UFM1-protein ligase 1	0.00112668	0.110982	6.96902	5.04631	6.31277	6.76986	5.89526	3.68155	2.67761	5.72324	4.25196	3.81274	down
TCONS_00047583	Coding	Belongs to the UDP-glycosyltransferase family	0.00259076	0.15515	15.8336	7.56482	7.13426	7.15874	6.7368	13.8064	11.9304	19.1619	15.1942	22.0291	up
TCONS_00073750	Coding	Serine threonine-protein kinase Kist	0.00523996	0.20559	48.0795	38.5128	32.9939	42.3074	43.4785	55.2674	54.8412	60.5183	81.0055	60.5361	up
TCONS_00097895	Coding	Serine threonine-protein kinase	0.00439295	0.19269	0.0739309	0	0	0	0	0.373167	0.298826	0.129467	0.193896	0.383405	up
TCONS_00035118	Coding	unc-93 homolog A	0.00314265	0.168885	4.74721	4.40722	7.45499	3.58635	14.4478	1.33676	3.13468	1.91048	0.591444	2.5743	down
TCONS_00097042	Coding	Beta-ureidopropionase	0.00836325	0.246274	0.894293	0.544133	1.76489	2.58481	0.594646	0.0254342	0.293451	0.0521359	0.353622	0.60076	down
TCONS_00097049	Coding	Beta-ureidopropionase	3.79e-09	8.75e-05	6.52946	6.81207	15.095	17.3945	8.36793	0	0	0	0	0	down
TCONS_00027103	Coding	cytochrome b-c1 complex	0.00563224	0.212216	64.2892	51.8863	44.6105	35.6965	31.3881	58.058	65.359	101.048	87.055	64.9096	up
TCONS_00100195	Coding	Acts as a sulfur carrier required for 2-thiolation of mcm(5)S(2)U at tRNA wobble positions of cytosolic tRNA(Lys), tRNA(Glu) and tRNA(Gln). Serves as sulfur donor in tRNA 2- thiolation reaction by being thiocarboxylated (-COSH) at its C- terminus by MOCS3. The sulfur is then transferred to tRNA to form 2-thiolation of mcm(5)S(2)U. Also acts as a ubiquitin-like protein (UBL) that is covalently con…	0.00189468	0.137781	19.2121	19.2019	19.3124	18.2886	25.0323	15.8866	13.6657	13.5558	12.7288	16.486	down
TCONS_00115890	Coding	unconventional SNARE in the ER 1	0.0062674	0.218899	6.09832	5.50187	5.11376	6.05495	5.74826	8.22269	8.08404	7.98414	9.96027	9.07231	up
TCONS_00062166	Coding	Ubiquitin specific peptidase 54	0.000616864	0.0869477	0.131838	0.187839	0.13848	0.142427	0.107363	1.06686	0.345357	0.592648	1.03726	1.28541	up
TCONS_00062167	Coding	Ubiquitin specific peptidase 54	0.002851	0.162525	0.254807	0	0	0	0	0.139972	0.0772329	0.184906	0.470855	0.564375	up
TCONS_00064922	Coding	Ubiquitin specific peptidase 54	0.00783074	0.239755	0	0.615161	0	0.341268	0.067786	1.13777	1.28823	0.721424	0.723358	1.38278	up
TCONS_00040560	Coding	Vasohibin	0.0057322	0.213658	0.283492	0.183896	0.26035	0.486058	0.274226	0.432047	0.58183	1.31071	2.29959	0.549528	up
TCONS_00073375	Coding	Vascular cell adhesion	0.000713363	0.093853	7.02539	3.01574	5.47178	4.95321	6.17597	1.71583	2.24842	3.57146	2.3017	3.18668	down
TCONS_00030691	Coding	Vasoactive intestinal	0.00099028	0.105978	2.67737	2.61119	1.31861	1.85371	1.55345	6.24842	4.23505	7.24806	3.32388	3.78703	up
TCONS_00030695	Coding	Vasoactive intestinal	0.000833026	0.0986476	2.59648	2.37896	1.81217	3.0658	1.75189	5.34765	5.10052	4.49606	4.09307	5.44485	up
TCONS_00104252	Coding	Vacuole membrane protein 1	0.000968307	0.105334	22.2381	9.4498	18.5881	18.0771	16.0305	32.4765	28.8686	44.1214	29.3097	40.3489	up
TCONS_00105375	Coding	Vacuole membrane protein 1	0.00150837	0.125898	0.653925	0.12444	0.270868	0.310292	0.455707	0.768521	0.734913	0.936363	2.08582	1.41577	up
TCONS_00123621	Coding	Vacuolar protein	0.00896894	0.252939	0	0	0	0.0590008	0.00166136	0	0.502647	0.665319	0.427421	0.400399	up
TCONS_00057255	Coding	vesicle transport through interaction with t-SNAREs	0.00140336	0.122011	20.3217	17.0868	18.9618	20.0298	18.842	24.4554	30.3883	34.9152	31.0992	29.3589	up
TCONS_00063323	Coding	Wings apart-like	0.00796974	0.242406	4.52267	3.70143	3.11243	4.68553	5.13399	6.55083	4.68947	6.94376	6.64809	7.97422	up
TCONS_00065281	Coding	WW domain binding protein 1-like	0.00402203	0.185947	1.08119	0.387401	0.644514	0.549746	0.688273	8.88375	6.29588	1.46155	3.35424	1.95124	up
TCONS_00062861	Coding	WD repeat-containing protein 11	0.000977442	0.105829	0.598792	0.273163	0.82093	1.11082	0.778875	0	0.00550376	0	0.205647	0	down
TCONS_00085628	Coding	WD domain, G-beta repeat	0.00198007	0.14022	0.0617602	0.0432652	0.0556078	0.107144	0	1.6124	0.432843	0.396558	0.373374	1.81212	up
TCONS_00041235	Coding	Wilms tumor 1 associated protein	0.00858008	0.248387	6.05591	5.31675	4.15526	4.24907	4.88458	5.70322	5.67664	7.86225	7.3806	12.1603	up
TCONS_00088286	Coding	NEDD4-like E3 ubiquitin-protein ligase WWP2	0.00513903	0.204113	0.208819	0.0800048	0	0	0.0320367	0.678018	0.616197	0.447291	1.06582	0.348482	up
TCONS_00008571	Coding	Intercrine alpha family (small cytokine C-X-C) (chemokine CXC).	0.000530316	0.0838589	6.51744	6.61944	4.79274	2.89379	6.74187	4.03706	1.15719	1.07497	1.32372	1.23557	down
TCONS_00028830	Coding	Chemokine XC receptor 1	0.00682501	0.225755	1.05625	1.04274	0.914734	0.883014	2.25696	0.242422	0.293175	0.419473	0.383598	0.672065	down
TCONS_00037549	Coding	Xanthine dehydrogenase	0.000305001	0.0668284	0.411496	0	0	0	0	1.35451	3.53238	0.347807	0.930419	1.30637	up
TCONS_00089957	Coding	DNA repair protein complementing XP-C cells	0.00271394	0.158824	0.855882	1.14565	0.352976	0.172429	0.171079	0	0	0.480777	0	0	down
TCONS_00004528	Coding	Xaa-Pro aminopeptidase 3	0.00611557	0.216921	4.15539	5.40792	4.97347	4.60102	5.77635	2.41684	4.1965	3.93802	4.23891	2.42461	down
TCONS_00037177	Coding	CRM1 C terminal	0.00469396	0.198365	0	1.4493	1.15e-06	0	0	4.62403	0.679608	0.272898	1.3664	2.53175	up
TCONS_00010265	Coding	X-ray repair	0.00709945	0.229205	5.19664	4.81423	5.19766	2.69823	5.67782	3.6771	2.15909	3.21036	3.56062	2.66284	down
TCONS_00000392	Coding	zinc finger	0.00420064	0.188914	0.351094	0.458531	0.458017	0.214183	0.55709	0.158041	0.0793532	0	0.0361486	0.124632	down
TCONS_00000403	Coding	zinc finger	0.000504016	0.0818463	4.30029	4.52493	3.96399	2.19494	6.071	1.16902	1.3151	2.13859	0.554588	1.49769	down
TCONS_00006394	Coding	palmitoyltransferase	0.00294632	0.16451	5.84292	5.63073	4.08962	4.7102	6.31166	9.15023	7.99856	7.58425	7.08064	8.97586	up
TCONS_00087703	Coding	palmitoyltransferase	0.00878932	0.251142	21.5286	16.9519	13.6899	14.2737	16.6048	18.9836	21.4378	24.6689	32.6208	22.8648	up
TCONS_00095605	Coding	zinc finger	3.36e-05	0.0246259	17.9595	12.9722	11.6693	13.3953	7.84497	48.3872	43.4188	44.8791	71.6963	160.671	up
TCONS_00014881	Coding	Zinc finger C3H1 domain-containing protein	0.00976234	0.262403	4.83615	2.932	2.87254	3.19531	3.61077	1.62581	2.34748	3.07554	1.31024	0.644056	down
TCONS_00014891	Coding	Zinc finger C3H1 domain-containing protein	0.00232974	0.148262	0.650303	0.550434	0.241703	0.639271	0.724429	0	0	0.845483	0	0	down
TCONS_00054992	Coding	zinc finger	0.00531984	0.207499	1.53442	1.63524	0.471096	2.20896	1.13683	3.04015	2.69762	3.13859	3.22312	4.01298	up
TCONS_00085415	Coding	Domain of unknown function (DUF4195)	0.0088783	0.252137	0	0.183448	0	0.23268	0	0.221865	0.251436	0.78168	0.52976	0.331202	up
TCONS_00074018	Coding	DBIRD complex subunit ZNF326	0.000887058	0.100343	0.7104	0.271439	0.366688	0.336644	0.526899	1.01e-07	0	0.202094	0	0.0364462	down
TCONS_00039361	Coding	Zinc finger protein 451	0.00337652	0.17543	0.778996	0.202733	0.158126	0.227455	0.904472	0	0.445864	0	0	3.16e-10	down
TCONS_00025736	Coding	Zinc finger protein 622	0.0035212	0.177527	5.0721	7.44856	6.69729	6.20844	7.78785	4.12677	3.59942	5.821	4.04917	3.34224	down
TCONS_00080976	Coding	Zinc finger protein 711	0.00209807	0.141829	4.17967	2.30488	3.17168	3.07853	3.18514	2.5983	1.54031	2.26239	1.87603	1.57035	down
TCONS_00082242	Coding	Zinc finger protein 711	0.00967367	0.262177	0.43039	0.529927	0.851026	0.782591	0.914704	0.223072	0	0.363895	4.04e-05	0.120452	down
TCONS_00080985	lncRNA	Zinc finger protein 711	0.00329509	0.173441	1.61664	1.41367	1.26003	1.50613	1.21857	0.676349	0.659898	0.809464	0.862927	0.899436	down
TCONS_00082249	lncRNA	Zinc finger protein 711	0.00106699	0.109836	3.65213	2.18017	3.15557	2.48969	3.63149	1.42535	1.11332	0.794806	1.7096	1.43322	down
TCONS_00103887	Coding	Zinc finger ZZ-type and EF-hand domain-containing protein 1	0.00914077	0.255345	0	0.371394	0	0.936864	0	1.11541	1.43528	0.841425	1.43907	0.824382	up
TCONS_00000158	Coding	Unkown	0.00422729	0.189531	0.0597209	0.36502	0.359106	0.0802061	0.307574	0	0	0	0.285357	0	down
TCONS_00000289	Coding	Unkown	0.000884058	0.100343	1.486	2.2167	1.53874	0.943613	2.54394	0.516395	0.84523	0.683499	0.44322	1.05947	down
TCONS_00000298	Coding	Unkown	0.00307603	0.168098	3.16288	4.98822	3.21642	1.5439	5.50147	1.17329	1.61955	2.32304	1.18893	1.71486	down
TCONS_00000495	Coding	Unkown	0.00760758	0.236401	0.74682	1.0126	0.786907	0.242158	1.11868	0.334471	0.387548	0.364114	0.171579	0.278891	down
TCONS_00000499	Coding	Unkown	0.00807204	0.2433	0.137468	0.95263	0.345087	0.75322	0.330942	0	0.174427	0.00735749	0.049082	0	down
TCONS_00011352	Coding	Unkown	0.00671526	0.224349	0.0959609	0.0915561	0	0.0333746	0.023015	1.15856	0.376401	0.0591096	0.607545	0.21536	up
TCONS_00001677	Coding	Unkown	0.00182193	0.135947	0.0289072	0.100201	0.00372511	1.97129	0.00024652	1.33137	1.87487	5.65096	4.76639	4.53278	up
TCONS_00012788	Coding	Unkown	0.000985067	0.105967	0.263236	0.163639	0.0919746	0.084919	0.425996	0.351559	0.567346	0.746543	1.24626	1.36858	up
TCONS_00012794	Coding	Unkown	0.00528917	0.206637	0.0249773	0.0160489	0	0.053646	0.0520225	0.237751	0.120319	0.189814	0.448688	2.17182	up
TCONS_00002290	Coding	Unkown	0.0013095	0.119623	0.443961	0.648528	0.564084	0.489122	0.750615	1.33858	1.21827	0.964943	1.13031	2.6002	up
TCONS_00003267	Coding	Unkown	0.00725684	0.230877	0.690435	0.457994	1.14942	0.196132	0.177177	0	0	0.124241	0	0	down
TCONS_00013711	Coding	Unkown	0.00735348	0.231901	1.06e-08	0.000494504	0.146346	0.236432	0	1.42675	0.759392	0.141772	1.50643	1.37099	up
TCONS_00003761	Coding	Unkown	0.00854465	0.248138	0.995338	0.928995	0.900222	1.06206	0.842446	1.49384	1.66034	2.86225	6.92182	23.242	up
TCONS_00003825	Coding	Unkown	0.00580109	0.214385	1.25111	0.463496	0.457378	0.351326	0.859916	0.286042	0.363226	0.130221	0.207906	0.0684838	down
TCONS_00014665	Coding	Unkown	0.00170394	0.131859	0.300507	0.1074	4.26713	6.31367	2.19759	10.9041	67.2042	12.9712	61.2482	121.857	up
TCONS_00015759	Coding	Unkown	0.00742605	0.233581	0.713306	0.427191	0.579918	0.51273	0.682215	1.78715	0.687052	1.11982	1.42303	0.817867	up
TCONS_00015854	Coding	Unkown	0.00781666	0.239483	6.01043	2.51111	5.51186	5.04446	5.82403	7.92841	8.51043	12.4421	11.8017	7.70288	up
TCONS_00006206	Coding	Unkown	0.00393757	0.185568	0	0.0230593	0.0382711	0	0	0.381393	0.127187	0.0920793	0.0973744	0.329756	up
TCONS_00016335	Coding	Unkown	0.0031582	0.168993	0.288234	0.339008	0.184475	0.294225	0.0631242	0	0.153663	0	0	0	down
TCONS_00006890	Coding	Unkown	0.00540766	0.209304	10.0049	5.79834	10.6249	9.31617	6.61775	5.32346	5.71355	5.84823	3.33726	4.36274	down
TCONS_00016737	Coding	Unkown	0.000146412	0.0505143	0.0831324	0	0	0	0	0.628729	0.324602	0.137606	0.284643	1.24153	up
TCONS_00016745	Coding	Unkown	0.00803989	0.243259	4.73357	4.95104	4.94936	3.45827	4.34066	4.62295	10.489	7.24617	9.46545	6.44669	up
TCONS_00007600	Coding	Unkown	0.00972653	0.262177	1.17322	0.490253	1.95594	0	2.71935	3.78507	5.80197	7.4719	3.68473	6.86268	up
TCONS_00007604	Coding	Unkown	0.000682965	0.0915475	0.0324416	0	0	0	0	0.0759759	0.271951	0.128127	0.237547	0.909361	up
TCONS_00018253	Coding	Unkown	0.00509354	0.203715	1.32055	0.533755	0.994478	0.597212	0.400982	1.33043	1.32746	1.61424	1.67579	2.72523	up
TCONS_00008915	Coding	Unkown	0.00486282	0.201812	203.352	553.027	277.452	163.343	304.986	169.66	121.405	63.1922	27.8368	107.18	down
TCONS_00019542	Coding	Unkown	0.0054872	0.210003	0.182902	0.267628	0.286843	0.285305	0.375842	0.541052	0.890389	0.341058	1.69154	2.67392	up
TCONS_00020310	Coding	Unkown	0.00438513	0.192654	0.0162125	0.00766982	0.0073254	0.00751229	0	0.0863601	0.0852498	0.0479705	0.140453	0.266527	up
TCONS_00011249	Coding	Unkown	0.00140469	0.122011	0.143386	0	0	0	0.0766769	0.371374	0.429037	0.691937	0.522683	1.02046	up
TCONS_00020828	Coding	Unkown	0.00229003	0.147579	0.045483	0.0172102	0.0246611	0.033726	0.0174693	1.09065	0.164392	0.0717774	0.222557	0.477804	up
TCONS_00028272	Coding	Unkown	0.000310334	0.0670079	0.362132	0.285883	0.429837	0	0.191876	13.7064	4.08977	3.38316	2.98491	2.28338	up
TCONS_00020926	Coding	Unkown	0.00279968	0.161396	0.127909	0.247208	0.110767	0.105653	0.130709	0.0862954	0	0	0	0	down
TCONS_00028311	Coding	Unkown	2.69e-05	0.0227258	0.535017	0.347263	0.148892	0.330841	0.704071	0	0	0	0	0	down
TCONS_00028702	Coding	Unkown	0.00101178	0.107286	0.0513813	0.0242841	0	0	0.0123346	0.447423	0.109937	0.215414	0.275207	0.221085	up
TCONS_00030253	Coding	Unkown	0.00454422	0.196344	0.253077	0.0944823	0.137924	0.245491	0.0746432	0	0	0	0	0.0431082	down
TCONS_00030339	Coding	Unkown	0.000611852	0.0866198	7.11636	6.05939	4.60939	1.6082	2.76152	8.43073	10.9644	16.2052	19.3629	15.1695	up
TCONS_00023529	Coding	Unkown	0.0067584	0.225111	0.0388432	0.0552189	0.0526522	0.0890373	0.0186474	1.2572	0.404821	0.0859523	0.31215	0.369854	up
TCONS_00030638	Coding	Unkown	0.00551103	0.210156	0	0	0.373031	0	0	0.756274	0.401874	0.779206	1.20916	0.764444	up
TCONS_00023942	Coding	Unkown	0.00233698	0.148262	0.165509	0.0702207	0.159323	0.071479	0.178201	0.888276	0.547204	0.250223	0.325573	0.850783	up
TCONS_00030864	Coding	Unkown	0.000871582	0.0997401	0.0417434	0	0	0	0	0.229409	0.042852	0.0790684	0.174131	0.379351	up
TCONS_00024264	Coding	Unkown	0.00379737	0.182981	1.21544	0.3437	0.790412	0.990086	1.29799	1.63717	2.70074	2.58833	7.25244	1.813	up
TCONS_00031227	Coding	Unkown	0.00703671	0.228777	0.175582	0.10963	0.0528907	0.0547106	0	1.65546	0.777176	0.34701	0.904374	0.624963	up
TCONS_00024753	Coding	Unkown	2.23e-05	0.0217716	2.83496	2.59799	3.75493	6.37278	2.88777	0.756305	1.01263	1.04835	0.839787	1.16222	down
TCONS_00025545	Coding	Unkown	5.58e-05	0.0339331	1.60648	1.14385	1.65578	1.99387	1.69487	2.91169	4.24572	5.50374	9.6875	5.8957	up
TCONS_00032956	Coding	Unkown	0.00942837	0.260391	0.0566824	0.0798631	0.0102451	0.105115	0.0168007	0.296083	0.214632	0.201771	0.356111	0.299624	up
TCONS_00032959	Coding	Unkown	0.00191874	0.138266	0	0.0584826	0.0110382	0.0258568	0.0210566	0.317896	0.151008	0.341165	0.53005	0.14222	up
TCONS_00026917	Coding	Unkown	0.00218267	0.144569	8.87814	6.31155	4.58194	7.48702	7.99236	3.50975	5.3461	4.57289	4.95776	5.0166	down
TCONS_00033417	Coding	Unkown	0.00667167	0.223833	0.0322293	0.0304778	0	0.0298813	0	0.249374	0.091956	0.0620548	0.131466	0.236102	up
TCONS_00027355	Coding	Unkown	0.00251179	0.152971	0.0890841	0.021059	0.0402515	0.0309749	0.0106926	0.414956	0.324018	0.0988565	0.276416	0.617216	up
TCONS_00033571	Coding	Unkown	0.0019204	0.138266	0.369738	0.0604153	0.0646689	0.110603	0.355034	2.20128	1.15694	0.332143	0.705052	1.98301	up
TCONS_00033648	Coding	Unkown	0.00384661	0.183715	0.319883	0.230768	0.170452	0.296124	0.25448	0.878456	0.329706	0.64033	0.887511	2.55923	up
TCONS_00027486	Coding	Unkown	0.00408604	0.187133	0	0	0.0656603	0.025255	0.0436051	0.65138	0.19151	0.0537491	0.157398	0.372972	up
TCONS_00034012	Coding	Unkown	0.00744901	0.233581	0.277577	0.54376	0.324977	0.39531	0.278454	1.77121	0.958854	0.906543	1.0296	0.51134	up
TCONS_00040333	Coding	Unkown	0.000539195	0.0838589	0.0861217	0.120249	0.196239	0.15171	0.156482	1.53994	0.702536	0.596219	0.633503	0.97699	up
TCONS_00040425	Coding	Unkown	0.0016693	0.131027	390.654	373.091	285.952	327.071	299.025	458.695	457.678	617.021	630.591	456.705	up
TCONS_00034359	Coding	Unkown	0.00108647	0.110138	0	0	0.218825	0	0	1.35377	0.481935	0.221446	1.33498	1.20077	up
TCONS_00041215	Coding	Unkown	0.0033861	0.17543	0.069721	0.249115	0.0921219	0.15819	0.133272	0.036795	0.0274686	0	0	0	down
TCONS_00041851	Coding	Unkown	8.68e-06	0.0148369	0.0631079	0.0198937	0.0545396	0.0195027	0.0403983	3.54876	0.71762	0.745379	1.06182	0.686715	up
TCONS_00038792	Coding	Unkown	0.00215753	0.143935	0.372207	0.385654	0.326989	0.233244	0.503524	0	0	0	0.143106	0	down
TCONS_00039153	Coding	Unkown	0.00173904	0.133067	1.70105	4.591	2.83889	2.47805	2.76508	8.52921	8.77988	8.68676	7.67081	10.5451	up
TCONS_00044889	Coding	Unkown	0.00337698	0.17543	0.218586	0.212188	0.409383	0.251496	0.37108	0.559839	0.577184	0.892313	0.804483	2.2136	up
TCONS_00045457	Coding	Unkown	0.00400362	0.185947	0.101768	0.0275566	0.0394135	0.237578	0	0.864177	0.301472	0.300514	0.345563	0.96608	up
TCONS_00051273	Coding	Unkown	0.00041668	0.0755448	0.775667	0.481431	0.961287	0.561574	0.483594	0	0	2.87e-05	0	0.233984	down
TCONS_00047683	Coding	Unkown	0.00137143	0.120834	0.0321818	0.0608659	0.116327	0.0298371	0.0103006	0.715892	0.234652	0.211624	0.426633	0.440755	up
TCONS_00049241	Coding	Unkown	0.00294183	0.164458	4.96674	1.97728	4.5401	4.20035	2.45603	2.35368	1.01654	1.58873	1.58892	1.82413	down
TCONS_00053179	Coding	Unkown	0.00132124	0.119748	2.51795	2.08894	1.6942	2.03064	1.18893	4.26888	2.97626	6.31174	4.25205	3.39843	up
TCONS_00053248	Coding	Unkown	0.00451587	0.195851	34.4005	33.7283	32.1007	25.1516	34.214	20.4709	28.9638	24.1704	24.8692	16.8114	down
TCONS_00049693	Coding	Unkown	0.00282657	0.161734	0.0891929	0	0.0457964	0.201567	0	0.63498	0.301875	0.451535	0.467129	0.410534	up
TCONS_00058848	Coding	Unkown	0.00263068	0.156326	27.6114	43.6903	30.5546	28.9518	38.0382	21.4047	27.2873	16.045	22.5614	14.025	down
TCONS_00058869	Coding	Unkown	0.00810064	0.243786	2.75e-07	0	0	0.0430615	0	0.0792469	0.0991549	0.155869	0.12735	0.231325	up
TCONS_00054961	Coding	Unkown	0.00611081	0.216921	0.0389088	0.555267	0.236727	0.198945	0.355393	0	0	0.01495	0.05911	0	down
TCONS_00059077	Coding	Unkown	0.00243287	0.150975	1.81912	1.36789	1.32373	1.22536	1.47672	2.29122	2.05102	2.91996	3.11012	2.84144	up
TCONS_00055683	Coding	Unkown	0.00360434	0.179844	0	0	0	0.0101999	0.0105633	0.170246	0.062774	0.0651071	0.0560949	0.178713	up
TCONS_00056936	Coding	Unkown	0.000484505	0.0805939	0	0.0911822	0	4.29e-10	8.36e-05	0.548203	1.32985	0.434119	0.375936	0.986979	up
TCONS_00061296	Coding	Unkown	0.00798474	0.242703	0.00988797	0	0.0179076	0.0457823	0	0.450331	0.0751559	0.0195308	0.161458	0.188709	up
TCONS_00061612	Coding	Unkown	0.00306393	0.168039	0	0.000176749	0	0.95827	0.0013828	1.28302	0.151829	0.852606	3.27704	0.937799	up
TCONS_00062228	Coding	Unkown	0.00948056	0.261051	9.85163	26.489	25.2577	23.0395	23.5848	30.2231	33.6696	39.4232	91.8808	58.2881	up
TCONS_00066474	Coding	Unkown	0.00198978	0.14022	0.0795093	0.0413276	0	0.0327523	0.0211676	0.663055	0.160586	0.173213	0.279167	0.318795	up
TCONS_00064043	Coding	Unkown	0.00150214	0.125898	0.163939	0.0563269	0.161616	0.0414829	0.0143112	0.819486	0.552662	0.367574	0.501981	0.566415	up
TCONS_00066670	Coding	Unkown	0.000453383	0.0781699	0	0	0	0	0	0.409053	0.283316	1.0008	0.427784	1.55421	up
TCONS_00066672	Coding	Unkown	9.42e-06	0.0150226	0.0165742	0	0.0240603	0.011378	0	5.22478	0.548213	1.118	1.16187	0.369199	up
TCONS_00066675	Coding	Unkown	1.49e-05	0.0188358	4.09e-08	0	0	0	0.556914	82.1168	3.13262	27.2529	19.1843	5.8951	up
TCONS_00069573	Coding	Unkown	0.00744212	0.233581	0.312283	0.125945	0.230046	0.081584	0.152668	0.120491	0	0.0194018	0	0.0399784	down
TCONS_00069687	Coding	Unkown	0.00548499	0.210003	0.13549	0.309353	0.142732	0.173492	0.268522	0	0.0255987	0	0.118209	0	down
TCONS_00069900	Coding	Unkown	0.00125552	0.117978	0	0	0.0883111	0	0	0.551256	0.112801	0.14014	0.733464	0.530869	up
TCONS_00070431	Coding	Unkown	0.00229196	0.147579	0.0600074	0.109822	0.108212	0	0	1.4757	0.669966	0.147834	0.421108	1.50232	up
TCONS_00068259	Coding	Unkown	0.00234877	0.148345	5.55011	5.51373	5.07728	6.91321	7.01484	10.1363	10.5846	13.1563	18.5575	8.97842	up
TCONS_00070846	Coding	Unkown	0.000885141	0.100343	0.0116269	0.0219862	0.010507	0.064689	0.0446581	0.539864	0.165067	0.206442	0.365982	0.677152	up
TCONS_00070847	Coding	Unkown	0.00990795	0.264014	0.0234449	0.181166	0.0895295	0.0690565	0	0.362504	0.310337	0.117617	0.78531	1.02236	up
TCONS_00071559	Coding	Unkown	0.00254655	0.153987	0.00173074	0	0.260467	3.13868	0	4.65926	2.88414	6.91518	9.10395	1.50704	up
TCONS_00075462	Coding	Unkown	0.00655206	0.221928	0.11923	0.143498	0.048975	0.0803967	0.0728556	0.78627	0.298948	0.407876	0.431091	0.230841	up
TCONS_00073135	Coding	Unkown	0.00387532	0.184176	0.114597	0.0481445	0.0575323	0.035428	0.0122267	0.566695	0.47223	0.0879238	0.337744	0.681779	up
TCONS_00076390	Coding	Unkown	0.00625876	0.218899	0.412472	0	0	0.118957	0	0.169181	1.35164	0.215846	0.795196	2.68631	up
TCONS_00076404	Coding	Unkown	0.00291742	0.163291	0.000600423	0	0	0.0638161	0.0260988	0.174824	0.225545	0.0807529	0.299114	0.403238	up
TCONS_00079279	Coding	Unkown	0.000979904	0.105848	6.49742	7.28274	3.67554	5.58791	6.22102	7.42561	8.80053	10.594	12.3231	10.2706	up
TCONS_00079294	Coding	Unkown	0.00107384	0.109836	0.167806	0	0.0938921	0	0.0956596	1.22674	0.639836	0.77423	0.532665	0.689671	up
TCONS_00077348	Coding	Unkown	0.00481547	0.201474	0.771771	0.402504	0.654875	0.666145	0.104245	0.0817	0.108502	0.0350271	0.0496657	0.0542609	down
TCONS_00079647	Coding	Unkown	0.00946634	0.261051	0	0	0.0722831	0	0	0.255834	0.00216915	0.146869	0.166019	0.460372	up
TCONS_00077616	Coding	Unkown	0.00876419	0.250981	1.05857	0.588596	0.812899	1.00921	0.783131	0.0882787	0.762164	0.426606	0.158493	0.171108	down
TCONS_00078245	Coding	Unkown	0.00834137	0.245943	0.328555	0.771649	0.753586	0.249505	0.948183	0	0	0.0320382	0.416096	0.185681	down
TCONS_00080184	Coding	Unkown	0.00614222	0.2171	0	0.192433	0.00376909	0.0922417	0.0496772	0.90397	0.73848	0.59319	0.121947	0.638604	up
TCONS_00078914	Coding	Unkown	0.00918082	0.256309	13.6296	8.61089	6.7207	7.73283	13.1269	4.69358	3.88135	9.06456	9.09243	5.26658	down
TCONS_00082327	Coding	Unkown	0.000496376	0.0816671	3.73608	1.43061	1.31172	2.15692	1.88614	9.87936	3.61143	6.76977	5.19862	6.26685	up
TCONS_00082820	Coding	Unkown	0.000232882	0.060005	9.08908	5.38158	4.3913	6.87893	7.55006	30.3365	10.8407	18.5101	16.9259	20.122	up
TCONS_00082825	Coding	Unkown	0.000103241	0.0439681	15.374	10.5057	9.79896	13.7762	11.6411	46.0761	20.8571	25.9143	29.9193	41.6842	up
TCONS_00082987	Coding	Unkown	0.000825207	0.0985814	8.0808	7.57569	6.6872	4.23127	7.36465	16.9033	9.86189	17.7801	13.4807	10.5072	up
TCONS_00083453	Coding	Unkown	0.00322404	0.170933	7.96809	7.15212	11.1807	7.66697	5.81207	3.75456	5.87582	4.84597	3.68631	5.66445	down
TCONS_00083612	Coding	Unkown	0.00108407	0.110138	0	4.98e-07	0.0921632	0.000415776	0.23045	1.22003	6.1771	3.19365	4.12421	1.62333	up
TCONS_00085285	Coding	Unkown	0.000366511	0.0722061	0	0.0358692	0	0	0.009103	0.915605	0.172162	0.133306	0.0787944	0.242591	up
TCONS_00085382	Coding	Unkown	0.00594581	0.215883	8.57364	7.03049	3.77965	5.03822	5.94431	10.3132	10.6377	13.4749	12.5576	15.4499	up
TCONS_00088277	Coding	Unkown	0.00459351	0.197099	0	0	0.23941	0.263835	0	0.858662	0.682628	1.02332	0.847405	1.05976	up
TCONS_00089018	Coding	Unkown	0.00920131	0.256606	0.388718	0.248631	0.382269	0.169619	0.274454	2.39982	0.728487	0.63154	0.489746	0.568198	up
TCONS_00089198	Coding	Unkown	0.0020756	0.141742	6.44821	13.2774	6.72166	7.12192	7.22143	14.943	13.3947	19.8309	11.8772	23.2416	up
TCONS_00090895	Coding	Unkown	8.51e-05	0.0422026	0.0753996	0.0295632	0.0330622	0.0169559	0.0439133	1.1304	0.666267	0.143267	0.902062	0.750651	up
TCONS_00091277	Coding	Unkown	0.001531	0.125898	27.5574	27.2588	19.4428	27.1629	20.7958	33.2717	35.4436	35.9694	72.6998	45.8228	up
TCONS_00090153	Coding	Unkown	0.00610311	0.216921	0	0.0833733	0	0	0	0.40888	0.128794	0.0723956	0.0305421	0.423614	up
TCONS_00090205	Coding	Unkown	0.000183395	0.0553529	0	0	0	0.0538556	0	0.495259	0.139332	0.30375	0.243914	1.37048	up
TCONS_00091451	Coding	Unkown	0.00490436	0.202264	0	0	0.00811388	0.0915433	0.0689719	0.425392	0.141853	0.0729895	0.19221	0.325831	up
TCONS_00090204	Coding	Unkown	0.00992456	0.264271	0.0191695	0.018132	0.034646	0.124386	0.0276102	0.658055	0.0911628	0.0850845	0.175894	0.677471	up
TCONS_00090221	Coding	Unkown	0.000205729	0.057381	0.0458758	0.0413686	0.0110359	0.0113253	0	0.687429	0.37646	0.182138	0.439214	0.514464	up
TCONS_00090222	Coding	Unkown	0.00331984	0.174017	0.0338205	0	0.0101876	0	0.0216502	0.348947	0.117936	0.0556011	0.183963	0.140062	up
TCONS_00093080	Coding	Unkown	0.00785199	0.240082	0.159213	0.052872	0	0.125104	0	0.598782	0.112215	0.709307	0.372395	0.333406	up
TCONS_00091781	Coding	Unkown	0.00637868	0.220403	24.1796	22.4628	19.9075	18.4579	24.0755	28.4321	30.6463	34.3668	31.49	33.2149	up
TCONS_00093141	Coding	Unkown	0.00619294	0.217562	0.739771	1.19011	0.313049	0.254121	1.80119	1.25679	1.17111	10.2538	9.15138	8.64621	up
TCONS_00093142	Coding	Unkown	0.00241042	0.150187	0	1.09031	0	3.67e-08	0.643953	1.44183	1.7307	3.58606	4.16816	6.0769	up
TCONS_00091966	Coding	Unkown	0.00765246	0.236965	3.96687	5.59883	5.04787	3.70849	5.54627	3.26729	2.33459	3.76588	2.67785	2.56638	down
TCONS_00092658	Coding	Unkown	0.00191784	0.138266	860.97	910.848	764.808	725.428	985.806	664.196	578.244	619.73	679.21	556.474	down
TCONS_00094115	Coding	Unkown	0.000201051	0.0570245	0.0146508	0.0263326	0.0354996	0	0	0.959916	0.408294	0.118293	0.483824	0.403145	up
TCONS_00095648	Coding	Unkown	0.00193184	0.138469	0.0930985	0.0822782	0	0	0	0.21736	0.827268	0.268201	0.241491	0.53746	up
TCONS_00096433	Coding	Unkown	0.0034229	0.175635	0.0119026	0.0112531	0	0.0220754	0	0.148111	0.110125	0.163774	0.105136	0.155034	up
TCONS_00098349	Coding	Unkown	0.0090707	0.254773	0.406635	0.952046	0.691982	2.1599	1.37612	0.0988316	0.107486	0	1.08948	0.0593718	down
TCONS_00097269	Coding	Unkown	0.0017205	0.13235	0.173341	2.07e-06	0.0602921	0	0	0.477567	0.212252	0.558468	0.488891	0.345983	up
TCONS_00099471	Coding	Unkown	4.13e-05	0.0284982	68.295	53.713	37.6708	21.5998	44.3642	203.015	154.602	204.821	155.886	121.549	up
TCONS_00099490	Coding	Unkown	0.00779677	0.239341	112.923	122.521	114.995	108.013	106.007	183.603	162.29	164.515	173.646	179.528	up
TCONS_00099336	Coding	Unkown	0.00422459	0.189531	806.514	827.403	677.595	463.929	833.027	597.921	339.097	475.675	225.627	381.816	down
TCONS_00099337	Coding	Unkown	0.00158499	0.128557	703.421	505.534	362.155	424.384	481.23	423.962	285.009	290.799	325.579	297.032	down
TCONS_00099591	Coding	Unkown	0.00551391	0.210156	2531.55	1953.04	1526.53	1628.05	1942.15	1562.77	1114.19	1272.83	1233.96	1138.63	down
TCONS_00103199	Coding	Unkown	0.000682121	0.0915475	2.72139	0.450082	1.06609	1.31995	0.215913	7.57437	4.30033	4.51593	7.66938	5.89723	up
TCONS_00103354	Coding	Unkown	0.00807218	0.2433	0.0109739	0.0103771	0	0.0203497	0.0316123	0.1486	0.0521836	0.054123	0.537188	0.22022	up
TCONS_00102519	Coding	Unkown	0.00429014	0.190694	44.4989	42.615	38.9665	34.2706	39.1583	49.1327	52.1476	59.8458	70.537	63.8429	up
TCONS_00103507	Coding	Unkown	0.00235257	0.148348	1.27452	1.28844	1.3696	1.28277	1.4836	2.225	2.25986	2.01439	2.63168	2.22797	up
TCONS_00102630	Coding	Unkown	0.000596694	0.0855239	1.66313	1.16357	1.47751	1.5228	1.73097	2.86094	1.82065	3.18905	3.65976	2.72692	up
TCONS_00102676	Coding	Unkown	0.00655243	0.221928	0.903745	0.516428	1.32662	1.25932	0.410139	0.100501	0.234873	0.302864	0.635805	0.364104	down
TCONS_00104000	Coding	Unkown	0.00498808	0.203612	0	0	0.010901	0.0111866	0.0347497	0.291745	0.103245	0.107093	0.110744	0.115314	up
TCONS_00104080	Coding	Unkown	0.00524429	0.20559	4.58e-10	0	0	1.94e-10	0.020831	0.276125	0.143025	0.0539906	0.0718432	0.156914	up
TCONS_00105455	Coding	Unkown	0.00395082	0.185668	0.278692	0.0529715	2.64e-09	0.0500567	0.3368	5.19553	0.639047	1.0088	3.32342	0.410063	up
TCONS_00104447	Coding	Unkown	0.0064041	0.220622	4.32578	6.72315	4.85033	5.11108	5.69532	2.11766	3.11141	4.19889	2.40418	1.25322	down
TCONS_00104515	Coding	Unkown	0.0029698	0.165422	2.89212	1.95233	1.90415	1.54581	2.02335	1.10616	0.969086	1.91563	1.30695	1.09333	down
TCONS_00107526	Coding	Unkown	0.00519661	0.204743	0.0496718	0.0117391	0.112218	0.103649	0.107317	0.949108	0.555028	0.0979972	0.329367	0.819183	up
TCONS_00106917	Coding	Unkown	0.000141863	0.049313	6.90698	6.92577	5.25628	5.99548	6.07678	10.0949	10.5424	13.6579	19.0063	17.87	up
TCONS_00108160	Coding	Unkown	0.000866981	0.0996464	0.363946	0.484104	0.410239	0.278667	0.531028	1.4066	0.907478	1.2052	0.880652	3.90747	up
TCONS_00108689	Coding	Unkown	0.00575962	0.213728	0.0176768	0	0.0211762	0	0.0424334	1.0599	0.346277	0.0195217	0.0871201	0.232142	up
TCONS_00109615	Coding	Unkown	0.000487439	0.0807717	4.48774	8.18739	5.32967	7.16494	8.58841	13.591	11.3256	36.8282	22.5287	28.1626	up
TCONS_00111171	Coding	Unkown	0.000837442	0.0986476	13.5337	38.6635	27.3657	20.3568	30.0704	9.03665	11.0633	10.565	11.7189	15.322	down
TCONS_00111180	Coding	Unkown	0.00819341	0.244752	0	0.0757995	0	0.187965	0	1.02767	0.213774	0.171328	0.137137	0.203595	up
TCONS_00111448	Coding	Unkown	0.00958978	0.261875	0.288195	0	0.12199	0.0409687	0	0.326251	0.239449	0.639255	0.672313	0.277768	up
TCONS_00110973	Coding	Unkown	0.00715262	0.22948	2.52911	2.92743	3.4145	2.15437	5.64791	2.77992	8.25006	14.137	10.578	13.9495	up
TCONS_00111605	Coding	Unkown	0.00328329	0.17328	0.00605812	0	0.0353148	0	7.25e-10	0.352912	0.111527	0.0899508	0.279097	0.174389	up
TCONS_00112138	Coding	Unkown	0.00594502	0.215883	22.2411	20.2247	19.2276	17.6295	25.2856	16.3498	16.7044	18.2474	13.624	10.8518	down
TCONS_00111671	Coding	Unkown	0.000159081	0.0529109	0	0.0115727	0.0471479	0.0160947	0.016698	1.34064	0.186197	0.350843	0.194645	1.67507	up
TCONS_00111674	Coding	Unkown	0.000788839	0.0969937	0.114422	0.0841245	0.114889	0.047165	0.0488319	1.64828	0.398969	0.489112	0.220494	1.83555	up
TCONS_00111761	Coding	Unkown	0.000839764	0.0986476	0.570938	0.340884	0.465194	0.481443	0.503233	4.63065	3.68908	0.663473	3.18398	7.4278	up
TCONS_00111841	Coding	Unkown	0.000248338	0.0627386	0.00737799	0	0	0	0	0.268842	0.100324	0.0415982	0.0525413	0.243646	up
TCONS_00112350	Coding	Unkown	0.00691162	0.226945	0.0231798	0.0415059	0.132217	0.0107471	0	0.620886	0.0859667	0.12777	0.207342	0.424723	up
TCONS_00111898	Coding	Unkown	0.000760919	0.0951581	5.49832	8.47697	5.6661	3.79997	4.66292	2.80944	3.20704	3.68205	2.70094	2.35153	down
TCONS_00111912	Coding	Unkown	0.000669872	0.090666	28.2978	23.8385	15.961	12.5838	15.6399	4.3319	11.5374	9.12708	5.26173	8.65783	down
TCONS_00112801	Coding	Unkown	0.00374774	0.182769	0.683467	0.734315	0.404552	0.370736	0.56152	1.09403	2.24178	0.725404	1.25406	1.38893	up
TCONS_00113082	Coding	Unkown	0.00675719	0.225111	10.3983	2.64061	2.93752	5.66046	7.24091	22.0754	12.4066	14.0396	7.89004	19.2621	up
TCONS_00113356	Coding	Unkown	0.000780096	0.0962084	2.53742	3.74979	5.41858	4.64154	2.26138	9.72807	10.7607	14.1181	13.8592	6.03467	up
TCONS_00113357	Coding	Unkown	0.00411392	0.18799	0.019605	0.303317	0.0387115	0.145903	0.756044	6.42512	3.45518	0.970423	2.32508	1.75594	up
TCONS_00113993	Coding	Unkown	0.00106646	0.109836	0.326568	0.203585	0.195725	0.0896671	0.189884	5.58877	0.59345	1.15547	0.627753	2.49721	up
TCONS_00113453	Coding	Unkown	0.000169684	0.0542903	173.056	152.558	128.004	132.532	137.746	248.478	194.149	312.417	322.58	235.484	up
TCONS_00115486	Coding	Unkown	0.00590388	0.215599	0.295788	0	0	0.1954	0	3.69234	2.29625	0.24663	0.173657	1.08248	up
TCONS_00115487	Coding	Unkown	0.00387489	0.184176	0.280639	0	0.262307	0.323912	0	3.6532	4.40447	1.62832	0.510442	2.86939	up
TCONS_00115489	Coding	Unkown	0.00157235	0.127955	1.03886	0.0338221	0.421953	1.34151	0.0826646	9.47201	7.45887	4.78931	2.29554	5.22904	up
TCONS_00116183	Coding	Unkown	0.00218125	0.144569	0.326688	0.518903	0.191384	0.365881	0	12.6341	11.7594	1.76429	1.45327	3.67274	up
TCONS_00116185	Coding	Unkown	0.00694248	0.227473	0.46846	0	0.170917	1.01387	0	5.10155	1.86998	2.04314	0.781157	2.83849	up
TCONS_00115667	Coding	Unkown	0.00812222	0.243994	6.88973	4.3669	4.02668	2.57384	5.68116	3.0503	1.69914	1.4014	0.241079	1.46854	down
TCONS_00115668	Coding	Unkown	0.00573875	0.213658	10.5975	4.57233	5.51997	4.67643	7.46503	4.20359	1.70296	1.50239	0.174247	1.0658	down
TCONS_00115761	Coding	Unkown	0.0003254	0.0686937	1153.06	1040.63	1130.83	1230.98	1643.07	831	724.077	735.888	703.181	783.739	down
TCONS_00116428	Coding	Unkown	0.00146656	0.125009	0.759098	0.654193	0.619881	1.10032	0	15.8103	13.9305	8.0045	2.4341	11.7916	up
TCONS_00116432	Coding	Unkown	0.00405199	0.186771	1.1454	0.517173	0.116972	0.302279	0	6.61121	0.497953	6.13936	6.90792	2.7609	up
TCONS_00116436	Coding	Unkown	0.00367039	0.18058	0.701044	0	0.441906	1.09324	0	6.66084	6.16148	2.08607	1.52601	3.44809	up
TCONS_00115991	Coding	Unkown	0.00192302	0.138266	1096.72	1425.64	1227.18	1206.14	1493.37	1053.63	928.007	826.437	966.037	915.952	down
TCONS_00116026	Coding	Unkown	0.00445048	0.194659	383.702	343.947	287.715	345.518	337.149	417.266	474.793	532.393	711.051	501.567	up
TCONS_00116586	Coding	Unkown	0.00075191	0.0951292	0.0669292	0.149202	0.0399675	0	0.129743	2.44259	2.56146	0.58211	0.392818	1.04906	up
TCONS_00116707	Coding	Unkown	0.000887702	0.100343	4.49451	4.67606	3.22283	2.32517	3.75396	0.998928	1.99358	1.30296	1.65735	0.945431	down
TCONS_00116875	Coding	Unkown	0.00337273	0.17543	5.91862	7.11007	4.62393	6.43813	5.39107	8.64667	6.30915	13.498	13.4732	9.75673	up
TCONS_00116945	Coding	Unkown	0.00579143	0.214371	1.57327	2.11661	2.346	3.20141	1.96606	0.766961	1.58973	0.661593	1.77763	1.11119	down
TCONS_00117004	Coding	Unkown	0.00314618	0.168885	386.593	302.647	315.956	394.884	409.16	478.435	516.372	562.667	662.424	592.826	up
TCONS_00117007	Coding	Unkown	0.00626365	0.218899	4.94582	3.7435	4.33598	3.98219	4.20991	6.39152	6.66354	8.24743	6.16591	8.03722	up
TCONS_00117807	Coding	Unkown	0.00286817	0.162701	89.5326	182.42	102.567	49.7737	90.1076	96.1931	375.388	273.344	457.558	437.729	up
TCONS_00117925	Coding	Unkown	0.00413169	0.188379	518.793	679.628	600.922	566.146	596.257	1029	997.437	995.146	861.932	763.868	up
TCONS_00118004	Coding	Unkown	0.00149295	0.125703	1.06492	0.776526	0.769351	0.408883	2.86921	11.0765	8.82144	42.1808	10.8394	1.94955	up
TCONS_00118027	Coding	Unkown	0.00229169	0.147579	68.2997	79.8273	64.7698	51.6163	51.6655	40.1989	42.9224	15.3437	30.6385	33.9019	down
TCONS_00118158	Coding	Unkown	0.00406899	0.186996	0.548195	1.14742	0.467872	0.736633	0.653257	0.0653498	0.0475216	0.030063	0.31187	0.0988374	down
TCONS_00118233	Coding	Unkown	0.00710939	0.229206	0.815876	0.660702	0.348075	0.196275	1.02091	0	0.565357	0	0.0358916	0.101181	down
TCONS_00118404	Coding	Unkown	0.00476439	0.2006	0.100479	0.130603	0.147551	0.104837	0.024121	0.923527	0.226936	0.408862	0.384395	0.648459	up
TCONS_00119012	Coding	Unkown	0.0010246	0.108149	5.21681	3.01723	2.84215	2.77114	4.59177	6.1659	6.63822	6.06935	7.65258	9.06138	up
TCONS_00119161	Coding	Unkown	0.00133727	0.120282	0	4.69e-09	8.22e-08	0	0	0.388517	0.371318	0.149971	0.497354	0.0853923	up
TCONS_00119696	Coding	Unkown	0.0077431	0.238653	1.74431	2.60958	1.46734	2.32743	1.85316	3.69895	2.93461	3.38489	3.96963	11.5688	up
TCONS_00124041	Coding	Unkown	0.00634883	0.220029	0.30609	0.0629157	0	0	0.213752	0.314972	0.580865	0.520723	0.47061	1.18379	up
TCONS_00124452	Coding	Unkown	0.00813676	0.244189	2.02401	2.0459	1.86103	1.92655	2.52697	3.82873	3.04703	3.28761	4.4726	4.17906	up
TCONS_00124807	Coding	Unkown	1.64e-07	0.00252032	5.42505	3.287	4.72197	4.49281	4.08636	20.7957	14.1378	24.768	23.7231	16.7727	up
TCONS_00124885	Coding	Unkown	0.000750891	0.0951292	0.022336	0	0	0	0	0.224545	0.18102	0.139132	0.07912	0.25953	up
TCONS_00124910	Coding	Unkown	0.00950474	0.261406	17.1196	16.4397	17.1774	14.0389	19.2568	11.347	10.0397	6.15608	8.15236	18.7916	down
TCONS_00121356	Coding	Unkown	0.00290257	0.163252	0.39344	0.59072	0.552923	0.427567	0.220289	0.388553	0	0	1.35e-07	0	down
TCONS_00121821	Coding	Unkown	0.00248847	0.152582	0.314082	0.126158	0.300886	0.340904	0.0554146	1.81201	0.926726	0.452446	0.711015	1.5545	up
TCONS_00125676	Coding	Unkown	0.00842304	0.246542	1.48032	1.0718	1.55242	1.2481	1.59323	0.654735	0.42218	0.892112	0.79544	1.35262	down
TCONS_00122053	Coding	Unkown	0.00199569	0.14022	12.4366	22.4858	22.9094	24.0405	21.163	1.63717	1.87103	1.63773	1.7269	0	down
TCONS_00000006	lncRNA	-	0.00416603	0.188756	37.0603	60.8611	85.8788	89.1662	123.948	107.39	258.829	183.649	357.446	799.415	up
TCONS_00000112	lncRNA	-	0.000840698	0.0986476	2.67228	4.14398	3.26136	1.39384	4.24384	0.811841	1.5819	1.59898	1.21332	0.986148	down
TCONS_00012297	lncRNA	-	0.00189331	0.137781	0.192018	0.0679108	0.0433807	0	0.0922	0.721331	0.866797	0.947494	0.515454	0.27642	up
TCONS_00002049	lncRNA	-	0.00222854	0.145522	4.12665	3.66345	4.30387	5.34789	4.38964	2.53087	2.90995	2.2778	2.88853	3.12551	down
TCONS_00002152	lncRNA	-	0.00942257	0.260391	0.519866	0.382399	0.353323	0.327992	0.803183	0.985909	0.63961	1.05315	1.38492	0.859308	up
TCONS_00012808	lncRNA	-	0.00920255	0.256606	0	0.0646126	0.0109304	0.0261055	0	0.0489043	0.0725497	0.145417	0.144383	1.07368	up
TCONS_00002244	lncRNA	-	0.00546407	0.209813	1192.37	1202.16	1376.76	1153.01	1167.58	644.691	1025.42	930.184	1123.83	795.473	down
TCONS_00002251	lncRNA	-	0.00546407	0.209813	1192.37	1202.16	1376.76	1153.01	1167.58	644.691	1025.42	930.184	1123.83	795.473	down
TCONS_00012838	lncRNA	-	0.000554803	0.0838589	3.2411	1.94352	1.37639	1.91313	2.43797	4.46924	3.9949	3.73032	6.4623	4.61003	up
TCONS_00012938	lncRNA	-	0.00430012	0.190694	0	0.247742	0.0476548	0.345895	0.311697	0.779725	0.606682	1.511	2.2144	1.37138	up
TCONS_00004122	lncRNA	-	0.00279024	0.161396	4.90848	3.34184	2.74363	3.03111	6.37407	1.94804	2.13296	2.94562	1.98065	2.70839	down
TCONS_00004123	lncRNA	-	0.003123	0.168885	8.68024	3.49788	4.13546	3.82917	7.20225	2.26804	2.10754	3.61215	2.78766	3.88882	down
TCONS_00004558	lncRNA	-	0.00507447	0.203612	0.804043	0.570434	0.461089	0.220665	0.930792	1.22763	1.22164	0.859049	1.79286	3.16521	up
TCONS_00004727	lncRNA	-	0.0024005	0.149973	22.8686	13.3868	20.613	0.86602	6.55211	3.14e-05	0.0840745	0.443134	0	3.31743	down
TCONS_00005000	lncRNA	-	0.00395176	0.185668	14.3752	8.86948	6.02176	8.59753	11.0511	18.3578	12.8004	16.1686	16.4466	21.0827	up
TCONS_00006179	lncRNA	-	0.00025272	0.0627453	0.89089	0.858778	0.569627	0.732185	0.871576	1.36509	1.2711	1.66618	1.99601	1.74938	up
TCONS_00018003	lncRNA	-	0.000377886	0.0726145	1.36926	1.32704	0.60837	1.01572	1.29217	1.7439	2.25714	2.79134	2.72322	2.24651	up
TCONS_00009462	lncRNA	-	0.0060154	0.216087	0.608742	0.210861	0.694917	0.891755	0.346349	0.00264137	0.169983	0	0.0141784	0.314546	down
TCONS_00010346	lncRNA	-	0.00645008	0.220735	3.89982	3.15264	3.26543	2.18107	4.11698	1.6595	1.29543	2.70465	1.86618	1.98208	down
TCONS_00010541	lncRNA	-	0.00866722	0.249387	0.502295	0.0223066	0.112642	0.272217	0.0683646	0	0	0	0.102822	0	down
TCONS_00019641	lncRNA	-	0.00945562	0.260986	0.0974109	0	0.0935618	0.298914	0	0.47548	0.151729	0.36691	2.17585	1.60102	up
TCONS_00010786	lncRNA	-	0.00979337	0.262778	0.0791678	0	0.0119237	0.0122426	0	0.326007	0.0627357	0.0520647	0.175031	0.201888	up
TCONS_00028683	lncRNA	-	0.000173572	0.0542903	0.275329	0.212738	0.352071	0.392791	0.0465727	4.60242	2.39431	2.01337	3.15818	1.94157	up
TCONS_00021324	lncRNA	-	0.00339727	0.17543	0	0	0.0114042	0.0641996	0	0.454028	0.0530737	0.303687	0.0766674	0.25676	up
TCONS_00028695	lncRNA	-	0.00624772	0.218822	0.1447	0	0.00871746	0	0	0.687673	0.0259267	0.27843	0.291819	0.0619236	up
TCONS_00028940	lncRNA	-	0.00319021	0.16989	2.56852	3.79747	1.98643	3.36163	3.45871	8.16144	9.8827	3.26666	11.2075	7.35663	up
TCONS_00022219	lncRNA	-	0.00471413	0.198896	0	0	0	0.273528	0.164194	0.274122	0.431504	0.272337	1.22581	1.57016	up
TCONS_00022599	lncRNA	-	0.00574068	0.213658	0.820168	0.437439	1.2068	0.244263	1.71688	0.616359	0	0	0	0	down
TCONS_00031253	lncRNA	-	0.0061184	0.216921	0.0860264	0.0835068	0.156775	0.123894	0.0582214	0	0	0	0.102977	0	down
TCONS_00031411	lncRNA	-	0.00118651	0.114759	0.26752	0.75812	0.731952	0.40864	0.300987	2.77794	1.98252	2.56048	3.70879	1.70513	up
TCONS_00031568	lncRNA	-	0.00010762	0.0444239	0.204174	0.0844371	0.0461267	0.0946823	0.0857743	1.5927	0.461129	0.994459	1.02848	0.536863	up
TCONS_00032195	lncRNA	-	0.00183261	0.136434	0.223876	0.386422	0.243244	0.472942	0.201058	1.00515	2.19749	1.09231	2.16615	1.00654	up
TCONS_00032197	lncRNA	-	0.00703236	0.228777	32.15	36.1073	43.4997	38.0852	41.258	44.2612	75.421	53.0948	145.138	153.946	up
TCONS_00026574	lncRNA	-	0.00254802	0.153987	1.55317	2.03255	2.63703	3.24707	2.75459	6.73667	6.53228	6.38498	9.01352	3.63179	up
TCONS_00027116	lncRNA	-	0.00513061	0.204113	0.546779	0	0	0	0	0.992646	0.75017	0.425656	0.502322	0.60275	up
TCONS_00034575	lncRNA	-	0.00399713	0.185947	0.0536037	0	0.0291012	0.0161847	0.019833	0.961351	0.182214	0.03774	0.188974	0.688096	up
TCONS_00035174	lncRNA	-	0.00377007	0.182769	0.395014	0.746001	0.405642	1.6501	1.74144	0	0.136556	0.460604	0.0366761	0.0859866	down
TCONS_00041434	lncRNA	-	0.00646334	0.220735	0.157092	0.0631152	0.0900803	0.0122347	0.0124264	0.348447	0.233942	0.368903	0.232371	0.307687	up
TCONS_00035805	lncRNA	-	2.35e-05	0.0217716	7.07146	4.45361	3.98794	3.4299	5.00236	16.4597	8.77861	15.5924	16.3158	12.1262	up
TCONS_00041601	lncRNA	-	0.000535409	0.0838589	3.82082	1.18079	3.07746	1.92172	1.75451	4.19102	4.82171	7.67142	7.6061	7.82977	up
TCONS_00037913	lncRNA	-	0.0072502	0.230877	1.03579	1.45542	2.34009	2.47399	1.76883	2.63745	4.25747	5.04421	5.74883	3.74141	up
TCONS_00043498	lncRNA	-	0.00526353	0.206049	4.16285	3.89807	3.42489	4.2241	4.12672	8.80215	5.49908	5.68933	8.55154	5.59038	up
TCONS_00038084	lncRNA	-	0.00131701	0.119623	7.88549	5.92366	5.09224	8.94818	10.0736	10.8621	11.7756	13.9868	22.8386	14.6969	up
TCONS_00038651	lncRNA	-	0.00559007	0.211519	0.560704	0	0	0.264847	0	1.24391	0.518798	0.534967	1.06136	1.26085	up
TCONS_00044208	lncRNA	-	0.0054154	0.209304	1.04703	0.67254	0.687539	1.09855	2.98555	0	0.00381964	1.09033	0.0339332	4.78e-10	down
TCONS_00038983	lncRNA	-	0.00286381	0.162701	0.00924294	0.159326	0.0673731	0	0.272938	1.05871	0.663685	1.08305	0.539451	0.770046	up
TCONS_00039021	lncRNA	-	0.00955676	0.261494	10.889	7.97829	8.10449	8.90077	9.01291	11.8617	10.7616	15.177	18.6621	12.0329	up
TCONS_00050276	lncRNA	-	0.00822686	0.244752	0	0.0474061	0	0.191677	0	0.269224	0.28323	0.0632482	0.27187	0.251375	up
TCONS_00051015	lncRNA	-	0.00338616	0.17543	1.01643	1.46255	1.63173	1.2962	1.25672	1.73773	2.01324	1.95733	3.38913	2.98448	up
TCONS_00047142	lncRNA	-	0.000190603	0.0556698	1.49e-07	0	0	3.02e-09	5.42e-05	2.31543	0.235451	0.726566	1.48357	4.14104	up
TCONS_00051932	lncRNA	-	0.000821816	0.0985814	0.176056	0.122067	0.0742456	0.185026	0.0788922	1.04456	0.692047	0.289443	0.838015	0.594594	up
TCONS_00048330	lncRNA	-	0.00552352	0.210349	0.119611	0.224376	0.0342761	0.12794	0.118906	0.730761	0.269866	0.3418	0.616104	0.758804	up
TCONS_00052477	lncRNA	-	0.00810075	0.243786	0.258029	1.05487	0.222265	0.163308	0.415712	1.00728	1.50078	1.96206	2.57036	1.95954	up
TCONS_00049158	lncRNA	-	0.000104739	0.0439681	13.9932	15.3119	14.4141	9.79598	14.4925	6.73608	8.78578	8.57662	7.32922	8.59186	down
TCONS_00049561	lncRNA	-	0.0026295	0.156326	54.161	44.826	34.0139	43.1743	29.8523	72.347	57.0292	77.1747	72.7488	57.3703	up
TCONS_00053540	lncRNA	-	0.00480257	0.201211	13.4661	5.7783	8.62192	7.26944	5.51354	12.7969	11.7367	18.6824	17.2802	20.0895	up
TCONS_00055976	lncRNA	-	0.00103444	0.108692	2562.55	3714.91	2873.54	2518.78	3547.87	2171.97	2058.74	1928.74	1933.61	1735.45	down
TCONS_00059932	lncRNA	-	3.54e-05	0.0255724	42.8871	42.7577	35.2199	43.6105	43.763	21.343	15.5082	21.9629	30.172	23.2587	down
TCONS_00056066	lncRNA	-	0.00463833	0.197458	0.11995	0	0.124104	0.138533	0	0.46246	0.136536	0.942622	1.78096	1.27229	up
TCONS_00056434	lncRNA	-	0.00993475	0.264271	0.0677301	0.0209753	0.0342028	0	0.0113843	0.261555	0.0865806	0.103971	0.0918472	0.575004	up
TCONS_00056466	lncRNA	-	0.00811623	0.243972	0.322528	0	0	0	0	0.594299	0.194242	0.121963	0.23264	0.218023	up
TCONS_00060262	lncRNA	-	0.00113306	0.110982	0.398456	0.986968	0.299217	0.637159	1.58122	6.15398	10.0264	1.60468	4.61261	11.0858	up
TCONS_00061107	lncRNA	-	0.00536699	0.208641	0.0368679	0.0674373	0.0703281	0	0.100662	0.338876	0.244815	0.469265	0.35669	0.356103	up
TCONS_00061327	lncRNA	-	0.00784958	0.240082	0.730074	1.00417	0.626403	0.431837	0.792097	0.302304	0.355892	0.185879	0.0537429	0.411631	down
TCONS_00062283	lncRNA	-	0.00601179	0.216087	1.36584	0.82254	0.974193	1.4067	1.18046	0.425887	0.634476	0.748721	0.40212	0.652613	down
TCONS_00062645	lncRNA	-	0.000291904	0.0667094	0	0.122434	0	0	0	1.31273	0.338013	0.162606	0.39603	0.27762	up
TCONS_00064044	lncRNA	-	0.00932732	0.259459	1.07428	0.930407	0.856267	0.62694	0.86239	0.151084	0.516912	0.414897	0.588361	0.753463	down
TCONS_00070489	lncRNA	-	0.0045219	0.195881	0.140427	9.09e-09	0.01626	0	0.454254	1.98021	2.08866	0.788257	7.39259	4.00848	up
TCONS_00068793	lncRNA	-	0.00205762	0.14144	2.66213	1.38414	1.89819	1.54251	2.10448	0.566051	1.14435	1.50083	1.21808	1.02079	down
TCONS_00072659	lncRNA	-	0.00671372	0.224349	67.4655	60.2018	48.7464	56.291	64.177	81.6606	70.5147	94.297	110.893	78.4446	up
TCONS_00076292	lncRNA	-	0.00569286	0.213084	46.8167	26.6413	38.2969	26.0656	39.3984	24.3613	16.3817	26.9027	18.5508	33.081	down
TCONS_00076421	lncRNA	-	2.28e-05	0.0217716	1.22444	0.285659	0.96821	0.287039	0.29409	3.66909	7.54121	5.14582	16.698	10.9115	up
TCONS_00076599	lncRNA	-	0.00029502	0.0667094	0.537078	0.521556	0.323563	0.346046	0.544383	2.81577	2.2271	0.838927	1.21817	1.79864	up
TCONS_00077250	lncRNA	-	0.000737767	0.0951292	4.42945	4.24846	2.97393	4.41905	4.49529	1.18288	2.48748	2.96283	2.40859	2.43329	down
TCONS_00082462	lncRNA	-	0.00318417	0.16989	0.703534	0.309403	0.227356	0.566633	0.320809	1.32864	0.850283	1.72711	0.942166	0.650212	up
TCONS_00082051	lncRNA	-	0.00563096	0.212216	0.109572	0.126131	0.105693	0.0573088	0.316363	0	0	0	0.0665076	0	down
TCONS_00084766	lncRNA	-	0.00225627	0.146918	0.0487932	0.0992738	0.0932711	0.0138486	0	0.342737	0.116666	0.581493	0.370447	0.897491	up
TCONS_00084021	lncRNA	-	0.00218062	0.144569	0.663416	0.981746	0.568683	0.572883	1.02764	0.264984	0.282906	0.439792	0.342061	0.175514	down
TCONS_00084386	lncRNA	-	0.00857941	0.248387	0.011127	0	0.050276	0	0	0.124765	0.0529111	0.032927	0.0808561	0.36744	up
TCONS_00086872	lncRNA	-	0.00628673	0.218899	4.11501	3.42295	1.9755	4.24439	1.85888	8.77405	5.45724	4.84107	9.47748	5.47421	up
TCONS_00089095	lncRNA	-	0.00668613	0.223833	1079.65	1091.13	935.416	911.339	1133.42	918.61	736.792	836.482	795.018	791.579	down
TCONS_00090822	lncRNA	-	0.00608532	0.216921	2.3181	0	0	0	1.51397	1.17668	4.3947	5.93724	3.61012	13.4178	up
TCONS_00091287	lncRNA	-	0.00378802	0.182862	0.242026	0	0	0.0818572	0	0.70554	0.238882	1.81478	0.202657	1.84627	up
TCONS_00092754	lncRNA	-	0.00487188	0.201862	0.0786557	0.0833286	0	0	0	0.0497628	0.101033	0.303815	0.367	0.5637	up
TCONS_00095428	lncRNA	-	0.00643894	0.220735	16.5712	12.7884	12.1033	11.4505	19.2588	22.8012	17.431	31.0499	45.2812	28.8776	up
TCONS_00094312	lncRNA	-	0.00437982	0.192654	0.0105123	0.0198829	0	0.0543073	0.0269985	0.622133	0.1568	0.259226	0.0969037	0.218863	up
TCONS_00095926	lncRNA	-	0.00193816	0.138493	1.96949	1.65618	1.52553	2.17498	2.02626	0.915654	1.09454	0.976782	1.29169	1.36297	down
TCONS_00096118	lncRNA	-	0.00877284	0.250981	0.0369231	0.0465406	0.066733	0.0456564	0	0.25005	0.187269	0.133549	0.163217	0.541254	up
TCONS_00096165	lncRNA	-	0.00806032	0.2433	0.116426	0.116388	0	0.249551	0.00473756	0.446691	0.146284	1.48432	0.62918	0.792697	up
TCONS_00098531	lncRNA	-	0.00336844	0.17543	5.14282	5.08657	1.81625	3.08111	3.18505	10.2998	4.88955	7.70011	8.65898	6.6501	up
TCONS_00099163	lncRNA	-	0.000937776	0.103721	115.525	71.2277	99.6861	64.6871	55.4202	188.551	178.799	144.258	147.735	149.419	up
TCONS_00099491	lncRNA	-	0.00830128	0.245701	104.659	86.3299	87.3774	77.5419	89.4388	130.981	125.667	151.211	135.417	114.013	up
TCONS_00099338	lncRNA	-	0.00311583	0.168885	694.557	559.866	454.854	296.272	471.815	327.369	224.97	364.74	156.777	241.524	down
TCONS_00099340	lncRNA	-	0.000816068	0.0985814	1799.8	1800.17	1268.03	1209.51	1473.09	1196.04	970.511	1054.03	818.55	873.486	down
TCONS_00099356	lncRNA	-	0.001651	0.130285	2709.12	2496.69	1623.91	2453.41	2384.43	2005.99	1448.91	1249.17	1573.23	1355.06	down
TCONS_00104573	lncRNA	-	0.00103348	0.108692	0.773039	0.245075	0.271272	0.00876694	0.371272	2.82667	2.79606	1.78253	2.3212	6.61822	up
TCONS_00107389	lncRNA	-	0.00609609	0.216921	0.0301131	0	0	0.0360561	0.0492624	0.0658229	0.12329	0.0863212	0.4005	0.861044	up
TCONS_00107765	lncRNA	-	0.00968585	0.262177	28.6298	17.696	17.4616	16.7438	16.3481	9.97922	14.5062	10.2911	15.5091	10.4698	down
TCONS_00107869	lncRNA	-	0.00488477	0.201997	0.406518	0.339116	0.248508	0.199578	0.657638	0.0462662	0.193298	0.0235883	0.121959	0.0228584	down
TCONS_00109191	lncRNA	-	0.00951871	0.261463	1.57982	0.766458	0.658197	0.912997	0.758484	1.91477	1.05373	1.29519	2.17574	3.34206	up
TCONS_00109018	lncRNA	-	0.00504115	0.203612	0.21719	0.303577	0.271662	0.341606	0.293301	0.0378196	0.109057	0.0352064	0.0768565	0.033999	down
TCONS_00114058	lncRNA	-	0.00461006	0.197099	0.650419	0.467736	0.4149	1.24741	0.58794	4.98505	1.05359	2.60671	2.66859	1.2912	up
TCONS_00114116	lncRNA	-	0.00640293	0.220622	0.199712	0	0.0773467	0	0	1.88226	0.406599	0.0844822	0.175223	0.548427	up
TCONS_00113680	lncRNA	-	0.00810476	0.243786	25.9912	28.0013	19.9428	16.6257	29.5018	15.7921	16.8005	15.5694	21.0407	19.9531	down
TCONS_00116198	lncRNA	-	0.00569676	0.213084	250.402	122.618	162.822	188.354	184.482	432.821	174.727	309.858	380.982	505.67	up
TCONS_00116695	lncRNA	-	0.000551917	0.0838589	0	0	0	0	0	0.419124	0.470468	0.25507	0.296762	0.0927642	up
TCONS_00116696	lncRNA	-	0.00359483	0.179844	27.8331	28.7824	36.0107	27.6758	20.0142	52.0567	63.1551	52.0353	45.6203	38.195	up
TCONS_00116882	lncRNA	-	0.00263041	0.156326	7.26583	64.8807	12.9868	5.28927	16.7036	4.6413	0	0	0	0	down
TCONS_00117317	lncRNA	-	0.000124726	0.0490308	8.75024	8.51385	7.64179	6.89147	9.18351	16.1797	11.7767	18.6847	19.3017	20.0151	up
TCONS_00117928	lncRNA	-	0.000937776	0.103721	115.525	71.2277	99.6861	64.6871	55.4202	188.551	178.799	144.258	147.735	149.419	up
TCONS_00117929	lncRNA	-	7.48e-05	0.0399827	380.683	329.437	351.156	247.61	317.602	1381.6	1079.83	870.612	727.483	710.652	up
TCONS_00117922	lncRNA	-	0.00128942	0.118977	241.534	164.375	221.839	212.097	202.133	652.453	409.775	361.94	351.836	367.948	up
TCONS_00117936	lncRNA	-	0.0070241	0.228777	99.3957	18.6728	62.4044	0	57.5318	949.076	1499.29	630.544	133.846	154.916	up
TCONS_00118490	lncRNA	-	0.00773043	0.23858	0.517635	0.45402	0.242614	0.242982	0.293162	2.86359	1.47083	2.36227	0.969632	0.884163	up
TCONS_00119147	lncRNA	-	0.00115876	0.11302	0	0	0.0142162	0.288742	0	0.486	1.36087	0.318849	1.10026	0.663515	up
TCONS_00119381	lncRNA	-	0.00646749	0.220735	1.80428	0.818422	1.24957	0.210113	1.17267	5.96e-08	0	0.816741	0	0	down
TCONS_00119964	lncRNA	-	0.000905267	0.101337	0.81949	1.2455	1.52225	1.18433	1.44278	0.242695	0.237983	0.202175	0.0465453	0	down
TCONS_00120420	lncRNA	-	0.00109387	0.110138	1.92004	3.4739	1.45219	1.95948	2.50872	6.5549	5.93137	6.93869	5.54485	3.30339	up
TCONS_00124402	lncRNA	-	0.00331587	0.174006	0.542789	0	0	0	0	1.11224	0.313531	2.33647	0.943515	0.391802	up
TCONS_00126043	lncRNA	-	0.00738386	0.2327	228.436	1537.79	550.231	47.2263	494.301	17.2916	470.81	0.0293746	0	0	down
TCONS_00122541	lncRNA	-	0.00842474	0.246542	15.4384	12.5496	11.3683	12.2141	15.2632	41.7425	25.3592	26.6078	21.244	15.4669	up
