# Supplementary material for: Identification of alternative splicing events related to fatty liver formation in duck using full-length transcripts
Source: BMC Genomics. 2023 Mar 1;24:92. doi: 10.1186/s12864-023-09160-4 (PMC9976415; doi:10.1186/s12864-023-09160-4)
Supplement: Supplementary file 3 — Additional file 3. [file 12864_2023_9160_MOESM3_ESM.xlsx]

## Sheet: TableS2-S4
Table S2 Protein Sequences used for FADS1 novel transcript TCONS_0005559 alignment.
transcripts_name	gene_name	predicted_protein_sequences
TCONS_00055559	FADS1	MEAPGPAPAPRRFTWEEIAQRSARGPPPQERWLVIDRKVYDISRFHRRHPGGSRVISHYAGQDATDPFIAFHPDKALVRKYMSPLLIGELAPDQPSFEPSKNKKLVEDFRELRVAVEKMGLLKPNRTFFMLHLCHILLLDIAAWLTIWYFGSSTVPFLISAVLLGTVQAQAGWLQHDFGHLSVFSESRWNHLVHKFVIGHLKGAPASWWNHLHFQHHAKPNCFRKDPDVNMHPLFFALGKTLSVELGVQKKKFMPYNHQHKYFFIIGPPALVPLYFQWYIFYFVVQRKQWVDLAWMLTFYIRFFLTYLPLLGVKGILGLHLLVRFIESNWFVWVTQMNHIPMHIDYDKNVDWFSTQLQATCNVHQSLFNDWFSGHLNFQIEHHLFPTMPRHNYWKVAPL…
FADS1.mrna1	FADS1	MHTHFDPFIAFHPDKALVRKYMSPLLIGELAPDQPSFEPSKNKKLVEDFRELRVAVEKMGLLKPNRTFFMLHLCHILLLDIAAWLTIWYFGSSTVPFLISAVLLGTVQAQAGWLQHDFGHLSVFSESRWNHLVHKFVIGHLKGAPASWWNHLHFQH HAKPNCFRKDPDVNMHPLFFALGKTLSVELGVQKKKFMPYNHQHKYFFIIGPPALVPLYFQWYIFYFVVQRK QWVDLAWMLTFYIRFFLTYLPLLGVKGILGLHLLVRFIESNWFVWVTQMNHIPMHIDYDKNVDWFSTQLQAT CNVHQSLFNDWFSGHLNFQIEHHLFPTMPRHNYWKVAPLVKSLCAKHGIEYHCKPLLTAFADIVHSLKDSGELWLDAYLHK
FADS1.mrna2	FADS1	MEAPGPAPAPRRFTWEEIAQRSARGPPPQERWLVIDRKVYDISRFHRRHPGGSRVISHYAGQDATDPFIAFHPDKALVRKYMSPLLIGELAPDQPSFEPSKNKKLVEDFRELRVAVEKMGLLKPNRTFFMLHLCHILLLDIAAWLTIWYFGSSTVPFLISAVLLGTVQAQAGWLQHDFGHLSVFSESRWNHLVHKFVIGHLKGAPASWWNHLHFQHHAKPNCFRKDPDVNMHPLFFALGKTLSVELGVQKKKFMPYNHQHKYFFIIGPPALVPLYFQWYIFYFVVQRKQWVDLAWMLTFYIRFFLTYLPLLGVKGILGLHLLVRFIESNWFVWVTQMNHIPMHIDYDKNVDWFSTQLQATCNVHQSLFNDWFSGHLNFQIEHHLFPTMPRHNYWKVAPL…
FADS1.mrna3	FADS1	MSPLLIGELAPDQPSFEPSKNKKLVEDFRELRVAVEKMGLLKPNRTFFMLHLCHILLLDIAAWLTIWYFGSSTVPFLISAVLLGTVQAQAGWLQHDFGHLSVFSESRWNHLVHKFVIGHLKGAPASWWNHLHFQHHAKPNCFRKDPDVNMHPLFFALGKTLSVELGVQKKKFMPYNHQHKYFFIIGPPALVPLYFQWYIFYFVVQRKQWVDLAWMLTFYIRFFLTYLPLLGVKGILGLHLLVRFIESNWFVWVTQMNHIPMHIDYDKNVDWFSTQLQATCNVHQSLFNDWFSGHLNFQIEHHLFPTMPRHNYWKVAPLVKSLCAKHGIEYHCKPLLTAFADIVHSLKDSGELWLDAYLHK
FADS1.mrna4	FADS1	MSPLLIGELAPDQPSFEPSKNKKLVEDFRELRVAVEKMGLLKPNRTFFMLHLCHILLLDIAAWLTIWYFGSSTVPFLISAVLLGTVQAQAGWLQHDFGHLSVFSESRWNHLVHKFVIGHLKGAPASWWNHLHFQHHAKPNCFRKDPDVNMHPLFFALGKTLSVELGVQKKKFMPYNHQHKYFFIIGPPALVPLYFQWYIFYFVVQRKQWVDLAWMLTFYIRFFLTYLPLLGVKGILGLHLLVRFIESNWFVWVTQMNHIPMHIDYDKNVDWFSTQVRPSLQRAVTLNGRGY
Table S3 Protein Sequences used for FASN transcripts alignment.
transcripts_name	gene_name	predicted_protein_sequences
CPB.14802.15	FASN	MEDVVIAGIAGKLPESENLQEFWENLLNGVDMVTEDDRRWKPGMYGLPKRNGKLKDISKFDASFFGVHPKQAHTMDPQLRLLLEVSYEAILDGGINPATLRGTDTGVWVGASGSEAAEAFSQDPEQLLGYSMTGCQRAMFANRISYFFDFKGPSLTIDTACSSSLMALENAYKAIRNGQCSAAVVGGVNLLLKPHTSVQFMKLGMLSPDGACKAFDASGNGYCRSEAVVVVLLTKKSMAKRIYATIVNAGSNTDGFKEQGVTFPSGDMQRQLVSSLHRECGIKPGDIEYVETHGTGTKVGDPQEVNGIADVFCQCEREPLLIGSTKSNMGHPEPASGLAALAKVVLSLEHGLWAPNLHFSDPNPDIPALLNGSLKVVCEPTPTKGGLVSINSFGFGGAN…
CPB.14802.1	FASN	MEDVVIAGIAGKLPESENLQEFWENLLNGVDMVTEDDRRWKPGMYGLPKRNGKLKDISKFDASFFGVHPKQAHTMDPQLRLLLEVSYEAILDGGINPATLRGTDTGVWVGASGSEAAEAFSQDPEQLLGYSMTGCQRAMFANRISYFFDFKGPSLTIDTACSSSLMALENAYKAIRNGQCSAAVVGGVNLLLKPHTSVQFMKLGMLSPDGACKAFDASGNGYCRSEAVVVVLLTKKSMAKRIYATIVNAGSNTDGFKEQGVTFPSGDMQRQLVSSLHRECGIKPGDIEYVETHGTGTKVGDPQEVNGIADVFCQCEREPLLIGSTKSNMGHPEPASGLAALAKVVLSLEHGLWAPNLHFSDPNPDIPALLNGSLKVVCEPTPTKGGLVSINSFGFGGAN…
CPB.14802.25	FASN	MLKAAGLQPDGILGHSVGEVACGYADNSLSHEEAILAAYWRGRCVKEAKLPPGGMAAVGLTWEECKQRCPPNVVPACHNSEDTVTISGPLDSVNEFVAKLKKDGVFAKEVRSAGVAFHSYYMASIAPALLSALRKVIPHPKPRSARWISTSIPESQWQSDLARNSSAEYYVNNLVSPVLFHEGLKHIPENAVVVEIAPHALLQAILRRSLKPSCTILPLMKKDQKNNLEFFLTQAGKIHLTGINVLGNNMFPSVEYPVPVGTPLISPYIKWDHSQDWDVPKAEDFPSGSKGSASASVYNIDVSPDSPDHYLVGHCIDGRILYPATGYLVLAWRSLAGSLGMAMEQTAVMFEDVTIHQATILPKKGSVQLEVRIMPASHCFEVSGNGNLAVSGKINLLEN…
TPB.18574.319	FASN	MLSVLEKKLLPDFSTCFCLSQFCANDPEVFVQAALLAQDYCDAIDLNLGCPQMIAKRGHYGAFLQEEWDLLQRMILLANEKLSVPITCKIRVFPEIDKTVKYAQMLEKAGCQLLTVHGRTKEQKGPLAGVASWEHIQAVRKAVSIPVFANGNIQCLSDVEECIRKTGVHGVMTAGKENELLLLIGEDTNCFLLSLAAPYTFIKSLHQADMVNNLD
TPB.18574.273	FASN	MGVEVRQTLERDYDIIMTMREIRLLTINKLRELSSKSGTAEELKPSQLLKTGPGEPPKLDLNNLLVNPEGPTITRLNDVQSTERPLFLVHPIEGSIAVFYTLASRLHMPCYGLQCTKAAPLDSIQSLASYYIDCMKQIQPEGPYRIAGYSFGACVAFEMCSQLQGQQNASHALNSLFLFDGSHSFVAAYTQSYRAKLAQGNEAALETEALCAFVQQFTGIEYNKLLEILLPLKDLEARVNAAADLITQIHKNINREALSFAAASFYHKLKAADKYIPESKYHGNVTLMRAKTHNEYEEGLGGDYRLSEVCDGKVSVHVIEGDHRTLLEGDGVESIIGIIHSSLAEPRFCANDPEVFVQAALLAQDYCDAIDLNLGCPQMIAKRGHYGAFLQEEWDLLQR…
TPB.18574.73	FASN	MEDVVIAGIAGKLPESENLQEFWENLLNGVDMVTEDDRRWKPGMYGLPKRNGKLKDISKFDASFFGVHPKQAHTMDPQLRLLLEVSYEAILDGGINPATLRGTDTGVWVGASGSEAAEAFSQDPEQLLGYSMTGCQRAMFANRISYFFDFKGPSLTIDTACSSSLMALENAYKAIRNGQCSAAVVGGVNLLLKPHTSVQFMKLGMLSPDGACKAFDASGNGYCRSEAVVSSTSLVLLGSAEKRQYLQARFPQLDANSFASSRNTTFEQHVLRVTNGKGVNLVLNSLAEEKLQASLRCLAQHGRFLEIGKFDLSNNSQLGMALFLKNVSFHGILLDSIFGESNEEWEVVSKLLTKGIENGVVKPLRSTVFNKDEVEAAFRFMAQGKHIGKVMIKVQEEEK…
TPB.18574.47	FASN	MQKGLQHILAEICHLELNGNLHSELEQIVTQEKMHFQDDPLLNGLLDSSELKACLDVALENMTSHRMKIVEALAGNGHLFSRVTSILNTQPLLHLDYIATDCTLEALSANETELQDAGISFSQWDPSNPPSGNLSNADLVVYNCSTNVLGNTTKIVSNLAAAVKEGGFVLLHTLLQGETLGEIVSFLTSPDLQQKHSFLSQAQWEGLFSKASLNMIAMKRSFFGSVIFLCRRQSPAKTPIFLPIDETHYKWVESLKEILADQSEQPVWLTATSCGNSGILGMVNCLRLEAEGHRVRCVFVSNLNPSSAVPSISLSSLEMQEIVQRDLVMNVYRDGKWGSFRHLPLQQGQPQELTEYAYVNALTRGDLSSLHWIVSPLQHFYTTNPDVQLCKVYYASLNF…
TPB.18574.137	FASN	MKKDQKNNLEFFLTQAGKIHLTGINVLGNNMFPSVEYPVPVGTPLISPYIKWDHSQDWDVPKAEDFPSGSKGSASASVYNIDVSPDSPDHYLVGHCIDGRILYPATGYLVLAWRSLAGSLGMAMEQTAVMFEDVTIHQATILPKKGSVQLEVRIMPASHCFEVSGNGNLAVSGKINLLENDALKNFRNQLAAFQTHLDTSSKSGLLKEDVYQELHLRGYNYGPTFQGVLECNSEGSAGKVLWNGNWVTFLDTLLHMIVLAETGRSLRLPTRIRSVYIDPVLHPEHVCQYQDNVEALDVVVDHCLNSLKAGGVQINGLHASVAPRRQQERIPPTLEKYCFIPYIESNCLSSSAQLHAYLEHCKGLIKNLQAKVAVHGVKLIIHGLETAGAAAGSSPMQKG…
TPB.18574.56	FASN	MEDVVIAGIAGKLPESENLQEFWENLLNGGANVHVILKPNEKKHQPPETCNLPRLVQVCGRTQEAVETLIQESKKQRGCGPFLRLLTDISAIPVSLMPYRGYTLVGTESDIGEVQQVQVSGRPLWYICSGMGTQWKGMGLSLMKLDVFRQSIMRSDEALKNTGLKVSDLLLQADDNTFDETVNAFVGVAAVQIAQIDMLKAAGLQPDGILGHSVGEVACGYADNSLSHEEAILAAYWRGRCVKEAKLPPGGMAAVGLTWEECKQRCPPNVVPACHNSEDTVTISGPLDSVNEFVAKLKKDGVFAKEVRSAGVAFHSYYMASIAPALLSALRKVIPHPKPRSARWISTSIPESQWQSDLARNSSAEYYVNNLVSPVLFHEGLKHIPENAVVVEIAPHALL…
TPB.18574.9	FASN	MEDVVIAGIAGKLPESENLQEFWENLLNGVDMVTEDDRRWKPGMYGLPKRNGKLKDISKFDASFFGVHPKQAHTMDPQLRLLLEVSYEAILDGGINPATLRGTDTGVWVGASGSEAAEAFSQDPEQLLGYSMTGCQRAMFANRISYFFDFKGPSLTIDTACSSSLMALENAYKAIRNGQCSAAVVGGVNLLLKPHTSVQFMKLGMLSPDGACKAFDASGNGYCRSEAVVVVLLTKKSMAKRIYATIVNAGSNTDGFKEQGVTFPSGDMQRQLVSSLHRECGIKPGDIEYVETHGTGTKVGDPQEVNGIADVFCQCEREPLLIGSTKSNMGHPEPASGLAALAKVVLSLEHGLWAPNLHFSDPNPDIPALLNGSLKVVCEPTPTKGGLVSINSFGFGGAN…
Table S4 Protein Sequences used for CYP4F22-like, ADH5-like and DHRS2-like gene alignment.
transcripts_name	gene_name	species	predicted_protein_sequences
TCONS_00049538	ADH5	Anas_platyrhynchos	MASGVIKCRAAVAWEAGKPLSLEEVEVAPPKAHEVRIKIVATAVCHTDAYTLSGADPEGCFPVILGHEGAGVVESVGEGVTKVKPGDTVIPLYIPQCGECKFCKNPKTNLCQKIRVTQGKGVMPDGTSRFTCKGKQIYHFMGTSTFSEYTVVADISVAKIDAAAPLDKVCLLGCGISTGYGAVVNTAKVEPGSTCAVFGLGGVGLAVIMGCKVAGASRIIGIDINKDKYAKAKEFGATECINPQDFKKPIQEVLVEMTDGGVDYSFECIGNVGVMRAALEACHKGWGVSVIVGVAAAGQEISTRPFQLVTGRTWKGTAFGGWKSVDNVPKLVTDYMSKKIKVDEFVTHTLPFDKINEAFELMHTGKSIRTVLKF
TCONS_00099264	BTN	Anas_platyrhynchos	MGLPWGCSHPSLTGHARDLLTSLVTLLLLWLGSAQLRVVGPGQPLTAIVGQDVVLPCHLSPQRDARSLEVRWIRDEFSETVHHYRNGEDLYGEQMGAYVGRTELVRDGLSAGSLDLRITGLRPSDDGQYFCTVKNADAYDEAMVDLEVSATGADPHLSLGGYEAGGVRVLCGSAGWYPLPQLLWRDAHGQHLPSVSQTHSQDQEGLFEIEGAVIVTGSVEGPLSCVVRNSRLQQEWKFSLHISAPFFHNAQPWMVALALVLVLSAVSIGLGVYLFRKQGKLAAQEKQAAELAWRRCLLPQNRVKVTLDPDTAHPHLVVSQNNSSVRWESEWQQVPDTPERFDSWCCVLSLEEFKDGTHFWEVEVEVKEKAGKSARWAVGVARASVKRKGWYKIIPEEGI…
TCONS_00117169	CYP4F22	Anas_platyrhynchos	MVATWVLGPLGALLLALLLGWLPGAVAAVTRFRATCHHLHRFPRPPWRNWLLGHTGMGRNTEEGLQDVDQLVARYRRGCLWWVSPWLPVLRLFHPDTLRPVLMASGDGLLLSRGDKWARHRRLLTPAFHFDILKSYVSIFNSSTHTMHAKWRAAAEAAGGAAELNVLEHLSLLTLDSLQKCIFSHDSRCQEQPSEYIEAILELSTLVVRRHHRLLHHPSWLYRLSADGRRFARACATVHAFTADVVQRRRRALNTLGHQAWLESHQGRSMDFIDLLLLTKDEDGNTLSDEDISAEADTFMFEGHDTTASGLAWLLYNLAHHPQYQERCRQEARELLKGRDVAEIEWDDLSRLPFTTMCIKESLRLHPPVTAVSRRCTEDIAMRDGRVIPKGVICLMSIY…
TCONS_00116663	DHRS2	Anas_platyrhynchos	MAVLAGKVALVTAATDGIGLAVALALGAAGARVVLSSRRAPRVEAAVGQLRGRGLEATGVVCHVGRPQDRQRLVQTALDTYGAIDILVSNAAVNPVLGGTLEAEEEVWDKIFQVNVTAAAMLVRLVVPHMERRGGGAIVLVSSLAGYMPFPALGPYSVSKAALLGLLKALAPELRPRGIRINAVAPGLIRTRFSAALWEDEERRQAVMSSMGIDRLGTPSDVASVVTFLCSPAASYVVGETVVVAGGAPSRL
TCONS_00036568	GSTA2	Anas_platyrhynchos	MSGKPRLHYVNARGRMEPIRWLLAAAGVEFEEAFLETKDDLKKLQTNGDLLFQQVPMVEIDGMKMVQTRAILNYIAGKYNLYGKDLKERALIDMYVEGLADLNELISSNFFQPADKKEEHLATVMDKAATRYFPVYEKVLKGHGQDFLVGNKLSRADVQLLEIILLVEESKPDILAKFPLLQSFKAKTSNIPNIKKFLQPGSQRKQP
TCONS_00049539	ADH5	Anas_platyrhynchos	MPDGTSRFTCKGKQIYHFMGTSTFSEYTVVADISVAKIDAAAPLDKVCLLGCGISTGYGAVVNTAKVEPGSTCAVFGLGGVGLAVIMGCKVAGASRIIGIDINKDKYAKAKEFGATECINPQDFKKPIQEVLVEMTDGGVDYSFECIGNVGVMRAALEACHKGWGVSVIVGVAAAGQEISTRPFQLVTGRTWKGTAFGGWKSVDNVPKLVTDYMSKKIKVDEFVTHTLPFDKINEAFELMHTGKSIRTVLKF
TCONS_00099256	BTN	Anas_platyrhynchos	MGLPWGCSHPSLTGHARDLLTSLVTLLLLWLGSAQLRVVGPGQPLTAIVGQDVVLPCHLSPQRDARSLEVRWIRDEFSETVHHYRNGEDLYGEQMGAYVGRTELVRDGLSAGSLDLRITGLRPSDDGQYFCTVKNADAYDEAMVDLEVSATGADPHLSLGGYEAGGVRVLCGSAGWYPLPQLLWRDAHGQHLPSVSQTHSQDQEGLFEIEGAVIVTGSVEGPLSCVVRNSRLQQEWKFSLHISAPFFHNAQPWMVALALVLVLSAVSIGLGVYLFRKQGKLAAQGWRNKLQSWHGEGVCCLKIE
TCONS_00117169	CYP4F22	Anas_platyrhynchos	MHAKWRAAAEAAGGAAELNVLEHLSLLTLDSLQKCIFSHDSRCQEQPSEYIEAILELSTLVVRRHHRLLHHPSWLYRLSADGRRFARACATVHAFTADVVQRRRRALNTLGHQAWLESHQGRSMDFIDLLLLTKDEDGNTLSDEDISAEADTFMFEGHDTTASGLAWLLYNLAHHPQYQERCRQEARELLKGRDVAEIEWDDLSRLPFTTMCIKESLRLHPPVTAVSRRCTEDIAMRDGRVIPKGVICLMSIYGTHHNPEIWPEPQVYNPLRFSPENSQSRSPLAFIPFSAGPRNCIGQSFAMAELRVVAALTLARFAVRPDPARPVRRKTELILRAEDGLWLRLEPLPEEA
TCONS_00116815	DHRS2	Anas_platyrhynchos	MLVRLVVPHMERRGGGAIVLVSSLAGYMPFPALGPYSVSKAALLGLLKALAPELRPRGIRINAVAPGLIRTRFSAALWEDEERRQAVMSSMGIDRLGTPSDVASVVTFLCSPAASYVVGETVVVAGGAPSRL
TCONS_00036567	GSTA2	Anas_platyrhynchos	MSGKPRLHYVNARGRMEPIRWLLAAAGVEFEEAFLETKDDLKKLQTNGDLLFQQVPMVEIDGMKMVQTRAILNYIAGKYNLYGKDLKERALIDMYVEGLADLNELISSNFFQPADKKEEHLATVMDKAATRYFPVYEKVLKGHGQDFLVGNKLSRADVQLLEIILLVEESKPDILAKFPLLQSFKAKTSNIPNIKKFLQPGSQRKQPIQEKDIPRLMQIFH
XP_032043152.1	ADH5	Aythya_fuligula	MASGVIKCRAAVAWEAGKPLSLEEVEVAPPKAHEVRIKIVATAVCHTDAYTLSGADPEGCFPVILGHEGAGIVESVGEGVTKVKPGDTVIPLYIPQCGECKFCKNPKTNLCQKIRVTQGKGVMPDGTSRFTCKGKQIYHFMGTSTFSEYTVVADISVAKIDAAAPLDKVCLLGCGISTGYGAVVNTAKVEPGSTCAVFGLGGVGLAVIMGCKVAGASRIIGIDINKDKYAKAKEFGATECINPQDFKKPIQEVLVEMTDGGVDYSFECIGNVGVMRAALEACHKGWGVSVIVGVAAAGQEISTRPFQLVTGRTWKGTAFGGWKSVDNVPKLVTDYMSKKIKVDEFVTHTLPFDKINEAFELMHTGKSIRTVLKF
XP_037752880.1	ADH5	Chelonia_mydas	MASAVIKCKAAVAWEAGKPLSIEEVEVAPPKAHEVRIKVVATAVCHTDAYTLSGADPEGCFPVILGHEGAGIVESVGEGVTKLKPGDTVIPLYVPQCGECKFCLNPKTNLCQKIRVTQGKGLMPDGTSRFTCKGKQIYHFMGTSTFSEYTVVADISVAKIDAAAPLDKVCLLGCGISTGYGAVLNTAQVEPGSTCAIFGLGGVGLAVIMGCKVAGASRIIGIDLNKDKFAKAKEFGATECINPQDFKKPIQEALVELTDGGVDYSFECIGNVGVMRAALESCHKGWGVSVIVGVAASGQEISTRPFQLVTGRTWKGTAFGGWKSVESVPKLVAEYMSKKIKVDEFVTHTLPFDKINEAFELLHAGKSIRCVLKL
XP_010708324.1	ADH5	Meleagris_gallopavo	MASGVIKCKAAVAWETGKPLSIEEVEVAPPKAHEVRIKIVATALCHTDAYTLSGADPEGRFPVILGHEGAGIVESVGEGVTKVKPGDTVIPLYIPQCGECKFCKNPKTNLCQKIRVTQGKGLMPDGTSRFSCKGKQIYHFMGTSTFSEYTVVADISVAKIDPAAPLDKVCLLGCGVSTGYGAAVNTAKVEPGSTCAVFGLGGVGLAAIMGCKAAGASRIIGIDINKNTYAKAKEFGAAECISPQDFEKPIQEVLVEMTDGGVDYSFECVGNVGVMRAALEACHKGWGVSVIVGVAAAGQEISTRPFQLVTGRTWKGTAFGGWKSVDNVPKLVTDYMSKKIKVDEFVTHTLPFDKINEAFDLMHGGKSIRTVLKL
NP_001026323.1	ADH5	Gallus_gallus	MASGVIKCKAAVAWEAGKPLSIEEVEVAPPKAHEVRIKIVATALCHTDAYTLSGADPEGCFPVILGHEGAGIVESVGEGVTKVKPGDTVIPLYIPQCGECKYCKNPKTNLCQKIRVTQGKGLMPDGTIRFTCKGKQIYHFMGTSTFSEYTVVADISVAKIDPAAPFDKVCLLGCGVSTGYGAAVNTAKVEPGSTCAVFGLGGVGLATVMGCKAAGASRIIGIDINKNTYAKAKEFGAAECISPQDFEKPIQEVLVEMTDGGVDYSFECIGNVGVMRAALEACHKGWGVSVIVGVAAAGQEISTRPFQLVTGRTWKGTAFGGWKSVDSVPKLVNDYMAKKIKVDEFVTHTLPFDKINEAFDLLHKGKSIRTVLKF
XP_035181544.1	ADH5	Oxyura_jamaicensis	MASGVIKCRAAVAWEAGKPLSLEEVEVAPPKAHEVRIKIVATAVCHTDAYTLSGADPEGCFPVILGHEGAGIVESVGEGVTKVKPGDTVIPLYIPQCGECKFCKNPKTNLCQKIRVTQGKGLMPDGTSRFTCKGKQIYHFMGTSTFSEYTVVADISVAKIDAAAPLDKVCLLGCGISTGYGAVVNTAKVEPGSTCAVFGLGGVGLAVIMGCKVAGASRIIGIDINKDKYAKAKEFGATECINPQDFKKPIQEVLVEMTDGGVDYSFECIGNVGVMRAALEACHKGWGVSVIVGVAASGQEISTRPFQLVTGRTWKGTAFGGWKSVDNVPKLVTDYMSKKIKVDEFVTHTLPFDKINEAFELMHTGKSIRTVLKF
XP_032060867.1	CYP4F22	Aythya_fuligula	MVAAWVLGPLGALLLALLLGWLPGAVAAVTRFRATCHHLHRFPRPPWRNWLLGHTGMGKNTEEGLQDVDQLVARYRRGCLWWVSPWLPVLRLFHPDTLRPVLLASAFVAPKDKLFYGFLKPWLGDGLLLSHGDKWARHRRLLTPAFHFDILKSYVSIFNSSTHIMHAKWRAAAEAAGGAAELNVLEHLSLLTLDSLQKCIFSHDSRCQEHPSEYIEAILELSTLVVRRHHRLLHHPSWLYRLSADGRRFARACATVHDFTADVVQRRRRALNRLGHQAWLESHQGRSMDFIDLLLLTKDEDGNTLSDEDISAEADTFMFEGHDTTASGLAWLLYNLAHHPHYQERCRQEARELLKGRDVAEIEWDDLSRLPFTTMCIKESLRLHPPVTAVSRRCTEDIA…
XP_007053809.2	CYP4F22	Chelonia_mydas	MLPLTDWVLELLSMERTPFRAYTVSALLLALLALLFRTLLQLGRSWHRYYVTCQRLRCFPEPPRRNWLLGHLGMGQNTEEGMQYVDELVGRYSHSCLWWFGPWFPILRLFHPEAVKPVLLESVAIAPKDYLFYGFLKPWLGDGLLLSNGPKWVRHRRMLTPAFHFDILKPYMKIFNQSTDIMHAKWRRLVASGSTSLDMFGQISLMALDSLQKCVFGYNSNCQETPSDYIAAILELSSLVVRRQHRLLLHCDFLYRLSPDGQRFRRACDTVHRFTADVVQRRHQALSRLGREAWLKSKQGRTVDFIDILLLAKDEDGQDLSDEDIAAEADTFMFEGHDTTASGLSWVLYNLACHPEYQERCREEIKDLMRDKESEEVEWEDLSQMPFSTMCIKESLRLH…
XP_010726620.1	CYP4F22	Meleagris_gallopavo	MVPSWLLVALLVALLVVWLRDAVAAVTRFRATCLQLRHFPLPPWRNWLLGHTGMARNTEEGLQDVDKVVAQYRHGCLWWVSPWLPVLRLFHPDTLRPVLMASAFIAPKDKLFYGFLKPWLGDGLLLSRGDKWARHRRLLTPAFHFDILKSYISIFNSSTDIMHTKWRAAAKAAGGPVGRNMLEDLSLLTLDTLQKCIFSHDSHCQEQRSEYIAAILELSTLVVQRQQRLLHYTSWLYRLSADGRRFARACATVHSFTANVVQRRRQELNSLGHQAWLKGNQGRSMDFIDLLLLTKDEDGNTLSDEDISAEADTFMFEGHDTTASGLAWLLYNLAHHPHYQEQCRQEVHELLKGRDVEEIEWEDLSLLPFTTMCIKESLRLHPPVTAVFRRCTEDIAMRD…
NP_001316566.2	CYP4F22	Gallus_gallus	MVLSWLLVALLVALLVAWLRDAVVTVTRFRATCQQLRHFPLPPWRNWLLGHTGMARNTEEGLQDVDKVVAQYRHGCLWWLSPWLPILRLFHPDTLRPVLMASAFTAPKDKLFYGFLKPWLGDGLLLSRGDKWARHRRLLTPAFHFDILKSYVSIFNSSTHIMHTKWRAAAKAVGGPVGRNMMEDLSLLTLDTLQKCIFSHDSHCQEQRSEYIEAILELSTLVVRRQQRLLHHTSWLYRLSADGRRFARACATVHSFTANVVQRRRQELNHLGHQAWLKGRQGRSTDFIDLLLLTKDEDGNTLSDEDISAEADTFMFEGHDTTASGLAWLLYNLAHHPHYQEQCRQEVRELLKGRNVEEIEWEDLSLLPFTTMCIKESLRLHPPVTAVSRRCTEDIAMRD…
XP_035169080.1	CYP4F22	Oxyura_jamaicensis	MVAAWVLGPLGALLLALLLGWLQGAVAAVTGFRAACHHLRHFPRPPWRNWLLGHTGMGKNTEEGLQDVDQLVARYRHGCLWWVSPWLPVLRLFHPDTLRPVLLASAFIAPKDKLFYGFLKPWLGDGLLLSHGDKWAQHRRLLTPAFHFDILKSYVSIFNSSTHIMHAKWRAAAEAAGGTVELNVLEHLSLLTLDSLQKCIFSHDSRCQEQPSEYIKAILELSTLVVRRHHRLLHHPSWLYRLSADGRRFARACATVHNFTADVVQRRRQALNHLGHQAWLESHQGRSIDFIDLLLLTKDEDGNTLSDEDISAEADTFMFEGHDTTASGLAWLLYNLAHHPDYQERCRQEARELLKGRDVVEIEWEDLSRLPFTTMCIKESLRLHPPVTAVSRRCTEDIA…
XP_032063113.1	DHRS2	Aythya_fuligula	MGQALDTYGGVDILVSNAAVNPVMGSALDAEEEAWEKIFQVNVTAAAMLVKLVVPHMERRGGGAIVLVSSLAGYMPFPALGPYSVSKAALLGLLKALAPELRPRGVRINAVAPGLVRTRFSAALWEDEERCQAVMSKMGIDRLGTPSDVASVVTFLCSPAASYVVGETVVVAGGAPSRL
XP_037771993.1	DHRS2	Chelonia_mydas	MWGRRAGARICRPVWGSRRAMGTAGARRGLLGDKVALVTASTEGIGFAVARRLAQDGAHVVLSSRKQSNVDRAVAELQAQNLSVSGTVCHVGIAEDRDRLVATALERHGGIDILVSNAAVNPFFGSTLDASEDVWNKILQINVTATALLVGLVVPHMEKRGGGSIVLVSSIAGFSPFPALGPYSVSKTALLGLTKALAPELGARNIRINCLAPGIVQTKFSSALWKDESVKEKMMENLRVQRLGVPSDCAGIVSFLCSPDASYISGETVVVGGGAPSRL
XP_010725833.1	DHRS2	Meleagris_gallopavo	LLSSRRQPNVDTAVQKLRAQGLEVSGVVCHVGQPQDRQRLVQTALDTYGAIDILISNAAVNPVMGSTLEVEEAAWEKIFQVNVTAAAMLVKLVLPHMEKRG
NP_001264054.1	DHRS2	Gallus_gallus	MWGAVGRAGLRAFSGGGSPNVGRTLEGKVAVVTAATDGIGLAVAQRLGEAGARVLLSSRRQPNVDAAVQKLRAQGLEVSGVVCHVGQPQDRQHLVQTALDTYGAIDILVSNAAVNPVMGSTLEVEESAWEKIFQVNVTAAAMLVKLVVPHMEKRGGGAVVLVTSVAGFMPFPALGPYSVSKTALLGLVKVLAPELRARGVRINAVAPGLIQTRFSAALWQNEATKEQLMSSMGIDRLGTPSDVAEVVAFLCSPAASYVVGETMVVAGGTPSRL
XP_035182331.1	DHRS2	Oxyura_jamaicensis	MGKVCAVFGGSRGIGKAVAELLAQKGCRLAIIARNLEVAQTTARSLGAGHLALSCDVSREQEVQNTFEEIQRNLGPINYLVNAAAINRDGLLLRTKTEDMISQIHTNLLGTMLTCKAAVKSMIQQQGGAIVNIGSVVGLKGNSGQSVYSASKAGVVGFSRSLAKEVARKQIRVNVVAPGFVHTEMTAHLEEDELKKAIPLGRFGDPHEVAHAVLFLLESPYVTGSTLIVDGGLQLLT
